# Supplementary material for: Bis[N-(2-hydroxy­ethyl)-N-methyl­glycinato]copper(II)
Source: Acta Crystallogr Sect E Struct Rep Online. 2008 Nov 22;64(Pt 12):m1600. doi: 10.1107/S1600536808037793 (PMC2959949; doi:10.1107/S1600536808037793)
Supplement: Supplementary file 1 [file e-64-m1600-sup1.cif]

##############################################################################
###                                                                        ###
###        Electronic paper (Acta Crystallographica Section E)             ###
###                                                                        ###
##############################################################################
#                                                                            #
# This CIF contains the data in a paper accepted for publication in Acta     #
# Crystallographica Section E. It conforms to the requirements of Notes      #
# for Authors for Section E, and has been peer reviewed under the auspices   #
# of the IUCr Commission on Journals.                                        #
#                                                                            #
# Full details of the Crystallographic Information File format               #
# are given in the paper "The Crystallographic Information File (CIF):       #
# a New Standard Archive File for Crystallography" by S. R. Hall, F. H.      #
# Allen and I. D. Brown [Acta Cryst. (1991), A47, 655-685].                  #
#                                                                            #
# The current version of the core CIF dictionary is obtainable from          #
# ftp://ftp.iucr.org/pub/cif_core.dic. The current version number is 2.4.    #
#                                                                            #
# Software is freely available for graphical display of the structure(s) in  #
# this CIF.  For information consult the CIF home page http://www.iucr.org/  #
# cif/home.html                                                              #
#                                                                            #
# This file may be used for bona fide research purposes within the           #
# scientific community so long as proper attribution is given to the journal # 
# article from which it was obtained.                                        #
#                                                                            #
##############################################################################
                                             
data_I
_audit_creation_method     'WinGX routine CIF_UPDATE'
_chemical_name_systematic
;
Bis[<i>N</i>-(2-hydroxyethyl)-<i>N</i>-methylglycinato]copper(II)
;
_chemical_formula_moiety     'C10 H20 Cu N2 O6'
_chemical_formula_sum     'C10 H20 Cu N2 O6'
_chemical_formula_iupac     '[Cu (C5 H10 N O3)2]'
_chemical_formula_weight     327.82
_symmetry_cell_setting     monoclinic
_symmetry_space_group_name_H-M     'P 21/n'
_symmetry_space_group_name_Hall     '-P 2yn'
loop_
    _symmetry_equiv_pos_as_xyz
    'x, y, z'
    '-x+1/2, y+1/2, -z+1/2'
    '-x, -y, -z'
    'x-1/2, -y-1/2, z-1/2'
_cell_length_a     6.6158(9)
_cell_length_b     6.7018(9)
_cell_length_c     14.950(2)
_cell_angle_alpha     90
_cell_angle_beta     96.738(3)
_cell_angle_gamma     90
_cell_volume     658.27(15)
_cell_formula_units_Z     2
_cell_measurement_reflns_used     3730
_cell_measurement_theta_min     2.7
_cell_measurement_theta_max     37.4
_cell_measurement_temperature     150(2)
_exptl_crystal_description     prism
_exptl_crystal_colour     blue
_exptl_crystal_size_max     0.15
_exptl_crystal_size_mid     0.13
_exptl_crystal_size_min     0.10
_exptl_crystal_size_rad     ?
_exptl_crystal_density_diffrn     1.654
_exptl_crystal_density_method     'not measured'
_exptl_crystal_F_000     342
_exptl_absorpt_coefficient_mu     1.684
_exptl_absorpt_correction_type     multi-scan
_exptl_absorpt_process_details
;
(SADABS; Sheldrick, 1996)
;
_exptl_absorpt_correction_T_min     0.74
_exptl_absorpt_correction_T_max     0.84
_exptl_special_details
;
;
_diffrn_ambient_temperature     150(2)
_diffrn_radiation_type     MoK\a
_diffrn_radiation_wavelength     0.71073
_diffrn_radiation_monochromator     graphite
_diffrn_measurement_device_type
;
Bruker SMART CCD diffractometer
;
_diffrn_measurement_method     '\w scans'
_diffrn_detector_area_resol_mean     ?
_diffrn_reflns_number     13931
_diffrn_reflns_av_R_equivalents     0.039
_diffrn_reflns_theta_min     2.74
_diffrn_reflns_theta_max     37.62
_diffrn_reflns_theta_full     37.5
_diffrn_measured_fraction_theta_max     0.99
_diffrn_measured_fraction_theta_full     0.993
_diffrn_reflns_limit_h_min     -11
_diffrn_reflns_limit_h_max     11
_diffrn_reflns_limit_k_min     -11
_diffrn_reflns_limit_k_max     11
_diffrn_reflns_limit_l_min     -25
_diffrn_reflns_limit_l_max     25
_refine_special_details
;
Refinement of <i>F</i>^2^ against ALL reflections. The weighted
<i>R</i>-factor <i>wR</i> and goodness of fit <i>S</i> are based on
<i>F</i>^2^, conventional <i>R</i>-factors <i>R</i> are based on
<i>F</i>, with <i>F</i> set to zero for negative <i>F</i>^2^. The
threshold expression of <i>F</i>^2^ > \s(<i>F</i>^2^) is used only
for calculating <i>R</i>-factors(gt) <i>etc</i>. and is not relevant
to the choice of reflections for refinement. <i>R</i>-factors based
on <i>F</i>^2^ are statistically about twice as large as those based
on <i>F</i>, and <i>R</i>- factors based on ALL data will be even
larger.
;
_reflns_number_total     3464
_reflns_number_gt     2539
_reflns_threshold_expression     I>2\s(I)
_refine_ls_structure_factor_coef     Fsqd
_refine_ls_matrix_type     full
_refine_ls_R_factor_all     0.0504
_refine_ls_R_factor_gt     0.0318
_refine_ls_wR_factor_gt     0.0791
_refine_ls_wR_factor_ref     0.0846
_refine_ls_goodness_of_fit_ref     1.022
_refine_ls_restrained_S_all     1.022
_refine_ls_number_reflns     3464
_refine_ls_number_parameters     93
_refine_ls_number_restraints     0
_refine_ls_hydrogen_treatment     mixed
_refine_ls_weighting_scheme     calc
_refine_ls_weighting_details
                 'calc w=1/[\s^2^(Fo^2^)+(0.0446P)^2^] where P=(Fo^2^+2Fc^2^)/3'
_atom_sites_solution_hydrogens     geom
_atom_sites_solution_primary     direct
_atom_sites_solution_secondary     difmap
_refine_ls_shift/su_max     0.046
_refine_ls_shift/su_mean     0.002
_refine_diff_density_max     0.787
_refine_diff_density_min     -0.318
_refine_ls_extinction_method     none
loop_
    _atom_type_symbol
    _atom_type_description
    _atom_type_scat_dispersion_real
    _atom_type_scat_dispersion_imag
    _atom_type_scat_source
    C C 0.0033 0.0016 'International Tables Vol C Tables 4.2.6.8 and 6.1.1.4'
    H H 0 0 'International Tables Vol C Tables 4.2.6.8 and 6.1.1.4'
    Cu Cu 0.3201 1.2651 'International Tables Vol C Tables 4.2.6.8 and 6.1.1.4'
    N N 0.0061 0.0033 'International Tables Vol C Tables 4.2.6.8 and 6.1.1.4'
    O O 0.0106 0.006 'International Tables Vol C Tables 4.2.6.8 and 6.1.1.4'
_computing_data_collection     'SMART (Siemens, 1995)'
_computing_cell_refinement     'SAINT (Siemens, 1995)'
_computing_data_reduction     'Xtal (Hall <i>et al.</i>,  1995)'
_computing_structure_solution     'Xtal (Hall <i>et al.</i>,  1995)'
_computing_structure_refinement     'SHELXL97 (Sheldrick, 2008)'
_computing_molecular_graphics     'Xtal (Hall <i>et al.</i>,  1995)'
_computing_publication_material     'WinGX (Farrugia, 1999)'
loop_
    _atom_site_type_symbol
    _atom_site_label
    _atom_site_fract_x
    _atom_site_fract_y
    _atom_site_fract_z
    _atom_site_U_iso_or_equiv
    _atom_site_adp_type
    _atom_site_calc_flag
    _atom_site_refinement_flags
    _atom_site_occupancy
    _atom_site_disorder_assembly
    _atom_site_disorder_group
    Cu Cu 0.5 0.5 0.5 0.01552(6) Uani d S 1 . .
    O O1 0.73510(13) 0.22020(14) 0.54077(6) 0.02229(17) Uani d . 1 . .
    H H1 0.850(2) 0.236(2) 0.5761(11) 0.023(4) Uiso d . 1 . .
    O O2 0.73795(12) 0.64295(13) 0.46744(5) 0.01892(16) Uani d . 1 . .
    O O3 0.91657(13) 0.69293(14) 0.35177(6) 0.02203(17) Uani d . 1 . .
    N N1 0.49180(14) 0.36667(14) 0.37742(6) 0.01627(17) Uani d . 1 . .
    C C1 0.28504(18) 0.3436(2) 0.32884(8) 0.0230(2) Uani d . 1 . .
    H H1A 0.215 0.4727 0.3262 0.035 Uiso calc R 1 . .
    H H1B 0.2082 0.247 0.3606 0.035 Uiso calc R 1 . .
    H H1C 0.295 0.296 0.2675 0.035 Uiso calc R 1 . .
    C C2 0.58426(18) 0.16401(18) 0.39038(8) 0.0204(2) Uani d . 1 . .
    H H2A 0.6117 0.1113 0.3311 0.024 Uiso calc R 1 . .
    H H2B 0.485 0.0738 0.4143 0.024 Uiso calc R 1 . .
    C C3 0.77970(18) 0.16203(19) 0.45363(8) 0.0218(2) Uani d . 1 . .
    H H3A 0.8398 0.0266 0.4561 0.026 Uiso calc R 1 . .
    H H3B 0.879 0.2557 0.432 0.026 Uiso calc R 1 . .
    C C4 0.61451(19) 0.49928(18) 0.32557(8) 0.0197(2) Uani d . 1 . .
    H H4A 0.5225 0.5922 0.289 0.024 Uiso calc R 1 . .
    H H4B 0.6855 0.4174 0.2838 0.024 Uiso calc R 1 . .
    C C5 0.77119(16) 0.61937(17) 0.38599(8) 0.01686(19) Uani d . 1 . .
loop_
    _atom_site_aniso_label
    _atom_site_aniso_U_11
    _atom_site_aniso_U_22
    _atom_site_aniso_U_33
    _atom_site_aniso_U_12
    _atom_site_aniso_U_13
    _atom_site_aniso_U_23
    Cu 0.01503(9) 0.01819(9) 0.01393(9) -0.00255(7) 0.00422(6) -0.00374(7)
    O1 0.0197(4) 0.0263(4) 0.0205(4) -0.0016(3) 0.0010(3) -0.0004(3)
    O2 0.0186(4) 0.0224(4) 0.0164(3) -0.0043(3) 0.0048(3) -0.0041(3)
    O3 0.0191(4) 0.0280(4) 0.0195(4) -0.0042(3) 0.0048(3) 0.0025(3)
    N1 0.0152(4) 0.0188(4) 0.0149(4) -0.0012(3) 0.0020(3) -0.0025(3)
    C1 0.0172(5) 0.0307(6) 0.0206(5) -0.0023(4) -0.0004(4) -0.0065(5)
    C2 0.0225(5) 0.0181(5) 0.0208(5) -0.0010(4) 0.0031(4) -0.0037(4)
    C3 0.0215(5) 0.0202(5) 0.0238(5) 0.0029(4) 0.0034(4) -0.0022(4)
    C4 0.0221(5) 0.0227(5) 0.0144(4) -0.0048(4) 0.0028(4) -0.0003(4)
    C5 0.0163(4) 0.0172(5) 0.0172(5) 0.0011(4) 0.0026(3) 0.0012(4)
_geom_special_details
;
All e.s.d.'s (except the e.s.d. in the dihedral angle between two l.s.
planes) are estimated using the full covariance matrix. The cell e.s.d.'s
are taken into account individually in the estimation of e.s.d.'s in
distances, angles and torsion angles; correlations between e.s.d.'s in
cell parameters are only used when they are defined by crystal symmetry.
An approximate (isotropic) treatment of cell e.s.d.'s is used for
estimating e.s.d.'s involving l.s. planes.
;
loop_
    _geom_bond_atom_site_label_1
    _geom_bond_atom_site_label_2
    _geom_bond_site_symmetry_2
    _geom_bond_distance
    _geom_bond_publ_flag
    Cu O1 3_666 2.4667(9) ?
    Cu O1 . 2.4667(9) yes
    Cu O2 3_666 1.9526(8) ?
    Cu O2 . 1.9526(8) yes
    Cu N1 3_666 2.0339(9) ?
    Cu N1 . 2.0339(9) yes
    O1 C3 . 1.4235(15) ?
    O1 H1 . 0.880(16) ?
    O2 C5 . 1.2724(14) ?
    O3 C5 . 1.2431(14) ?
    N1 C1 . 1.4796(14) ?
    N1 C4 . 1.4823(15) ?
    N1 C2 . 1.4928(16) ?
    C1 H1A . 0.98 ?
    C1 H1B . 0.98 ?
    C1 H1C . 0.98 ?
    C2 C3 . 1.5097(17) ?
    C2 H2A . 0.99 ?
    C2 H2B . 0.99 ?
    C3 H3A . 0.99 ?
    C3 H3B . 0.99 ?
    C4 C5 . 1.5227(16) ?
    C4 H4A . 0.99 ?
    C4 H4B . 0.99 ?
loop_
    _geom_angle_atom_site_label_1
    _geom_angle_atom_site_label_2
    _geom_angle_atom_site_label_3
    _geom_angle_site_symmetry_1
    _geom_angle_site_symmetry_3
    _geom_angle
    _geom_angle_publ_flag
    O1 Cu O2 . . 86.05(3) yes
    O1 Cu N1 . . 80.68(3) yes
    O2 Cu O2 3_666 . 180.00(3) ?
    O2 Cu N1 3_666 3_666 85.87(4) ?
    O2 Cu N1 . 3_666 94.13(4) yes
    O2 Cu N1 3_666 . 94.13(4) ?
    O2 Cu N1 . . 85.87(4) yes
    N1 Cu N1 3_666 . 180 ?
    C3 O1 H1 . . 109.0(11) ?
    C5 O2 Cu . . 114.36(7) ?
    C1 N1 C4 . . 109.72(9) ?
    C1 N1 C2 . . 108.06(9) ?
    C4 N1 C2 . . 111.85(9) ?
    C1 N1 Cu . . 114.42(7) ?
    C4 N1 Cu . . 104.45(7) ?
    C2 N1 Cu . . 108.39(7) ?
    N1 C1 H1A . . 109.5 ?
    N1 C1 H1B . . 109.5 ?
    H1A C1 H1B . . 109.5 ?
    N1 C1 H1C . . 109.5 ?
    H1A C1 H1C . . 109.5 ?
    H1B C1 H1C . . 109.5 ?
    N1 C2 C3 . . 113.40(10) ?
    N1 C2 H2A . . 108.9 ?
    C3 C2 H2A . . 108.9 ?
    N1 C2 H2B . . 108.9 ?
    C3 C2 H2B . . 108.9 ?
    H2A C2 H2B . . 107.7 ?
    O1 C3 C2 . . 108.45(9) ?
    O1 C3 H3A . . 110 ?
    C2 C3 H3A . . 110 ?
    O1 C3 H3B . . 110 ?
    C2 C3 H3B . . 110 ?
    H3A C3 H3B . . 108.4 ?
    N1 C4 C5 . . 112.53(9) ?
    N1 C4 H4A . . 109.1 ?
    C5 C4 H4A . . 109.1 ?
    N1 C4 H4B . . 109.1 ?
    C5 C4 H4B . . 109.1 ?
    H4A C4 H4B . . 107.8 ?
    O3 C5 O2 . . 125.00(11) ?
    O3 C5 C4 . . 118.11(10) ?
    O2 C5 C4 . . 116.83(10) ?
loop_
    _geom_hbond_atom_site_label_D
    _geom_hbond_atom_site_label_H
    _geom_hbond_atom_site_label_A
    _geom_hbond_site_symmetry_A
    _geom_hbond_distance_DH
    _geom_hbond_distance_HA
    _geom_hbond_distance_DA
    _geom_hbond_angle_DHA
    _geom_hbond_publ_flag
    O1 H1 O3 3_766 0.880(16) 1.840(10)
                                     2.7130(10)
                                              172.10(10)
                                                       yes
data_global
_journal_date_recd_electronic     2008-10-02
_journal_date_accepted     2008-11-14
_journal_name_full     'Acta Crystallographica, Section E'
_journal_year     2008
_journal_volume     64
_journal_issue     12
_journal_page_first     m1600
_journal_page_last     m1600
_journal_paper_category     QM
_journal_coeditor_code     HK2547
_publ_contact_author_name     'Vassilyeva, Olga Yu.'
_publ_contact_author_address
;
Department of Inorganic Chemistry
National Taras Shevchenko University,
Volodymyrska st. 64,
Kyiv 01033,
Ukraine
;
_publ_contact_author_email     vassilyeva@univ.kiev.ua
_publ_contact_author_fax     '+380(44)286-2467'
_publ_contact_author_phone     '+380(44)235-4371'
_publ_section_title
;
Bis[<i>N</i>-(2-hydroxyethyl)-<i>N</i>-methylglycinato]copper(II)
;
loop_
    _publ_author_name
    _publ_author_address
    'Buvaylo, Elena A.'
;
Department of Inorganic Chemistry,
National Taras Shevchenko University,
Volodymyrska st. 64,
Kyiv 01033,
Ukraine
;
    'Kokozay, Volodymyr N.'
;
Department of Inorganic Chemistry,
National Taras Shevchenko University,
Volodymyrska st. 64,
Kyiv 01033,
Ukraine
;
    'Vassilyeva, Olga Yu.'
;
Department of Inorganic Chemistry,
National Taras Shevchenko University,
Volodymyrska st. 64,
Kyiv 01033,
Ukraine
;
    'Skelton, Brian W.'
;
Chemistry, M313
School of Biomedical, Biomolecular and Chemical Sciences,
University of Western Australia,
35 Stirling Highway,
Crawley,
WA 6009,
Australia
;
