# Supplementary material for: Bis[N-(2-hydroxy­ethyl)-N-methyl­glycinato]copper(II)
Source: Acta Crystallogr Sect E Struct Rep Online. 2008 Nov 22;64(Pt 12):m1600. doi: 10.1107/S1600536808037793 (PMC2959949; doi:10.1107/S1600536808037793)
Supplement: Supplementary file 2 [file e-64-m1600-Isup2.hkl]

#
# h,k,l, Fc-squared, Fo-squared, sigma(Fo-squared) and status flag
#
data_I
_shelx_title ' lv615 in space group P_1_21/n_1'
_shelx_refln_list_code          4
_shelx_F_calc_maximum      106.10
_exptl_crystal_F_000       342.00
_reflns_d_resolution_high  0.5822
 
loop_
 _symmetry_equiv_pos_as_xyz
 'x, y, z'
 '-x+1/2, y+1/2, -z+1/2'
 '-x, -y, -z'
 'x-1/2, -y-1/2, z-1/2'
 
_cell_length_a     6.6158
_cell_length_b     6.7018
_cell_length_c    14.9500
_cell_angle_alpha  90.000
_cell_angle_beta   96.738
_cell_angle_gamma  90.000
 
_shelx_F_squared_multiplier     1.000
 
loop_
 _refln_index_h
 _refln_index_k
 _refln_index_l
 _refln_F_squared_calc
 _refln_F_squared_meas
 _refln_F_squared_sigma
 _refln_observed_status
   2   0   0       57.88       74.71      2.60 o
   4   0   0     5346.05     5744.07     33.06 o
   6   0   0       18.24       13.92      3.37 o
   8   0   0      704.30      740.19     16.00 o
   1   1   0     4991.54     4922.17    128.15 o
   2   1   0      404.69      464.10      4.04 o
   3   1   0     1463.52     1513.29     11.02 o
   4   1   0      429.80      405.57      5.58 o
   5   1   0     1540.46     1594.43     12.67 o
   6   1   0       28.16       20.73      2.20 o
   7   1   0      567.32      586.99      8.76 o
   8   1   0       19.73       17.52      3.34 o
   9   1   0      319.36      341.95     11.53 o
  10   1   0       29.04       18.26      8.30 o
   0   2   0       23.68       45.32      2.12 o
   1   2   0     8434.56     9156.49     25.60 o
   2   2   0     4534.55     4823.68     23.09 o
   3   2   0      520.60      537.80      5.31 o
   4   2   0      263.90      258.65      4.29 o
   5   2   0      839.99      843.22      8.62 o
   6   2   0     1201.92     1259.56     12.07 o
   7   2   0      148.17      143.09      5.27 o
   8   2   0      244.99      259.85      8.39 o
   9   2   0        0.00       -0.06      4.01 o
  10   2   0       82.08       84.15     10.75 o
  11   2   0        0.33       -2.47     14.81 o
   1   3   0     3335.40     3404.56     17.79 o
   2   3   0       22.61       23.24      1.43 o
   3   3   0      852.03      789.13      7.78 o
   4   3   0        8.27        5.80      1.65 o
   5   3   0       23.90       19.31      2.47 o
   6   3   0        7.90        7.24      2.50 o
   7   3   0      184.86      172.96      6.70 o
   8   3   0        7.84        3.31      3.55 o
   9   3   0       45.90       38.33      5.13 o
  10   3   0        0.10       -0.22      8.06 o
   0   4   0      110.96       79.50      3.60 o
   1   4   0     1339.19     1372.04     10.14 o
   2   4   0     1465.99     1454.81      9.73 o
   3   4   0        4.08        3.41      1.58 o
   4   4   0        6.64        7.00      2.63 o
   5   4   0      232.56      225.21      7.62 o
   6   4   0      391.19      426.32     11.06 o
   7   4   0       34.92       33.72      4.80 o
   8   4   0       85.79       80.05      6.59 o
   9   4   0        6.06        5.75      5.16 o
  10   4   0       49.44       47.15      8.39 o
   1   5   0      405.76      395.47      6.00 o
   2   5   0        0.08       -0.49      2.04 o
   3   5   0      242.01      232.63      5.70 o
   4   5   0      145.52      120.08      5.97 o
   5   5   0      428.75      437.36     11.12 o
   6   5   0       98.10       95.08      6.24 o
   7   5   0      194.54      191.37      8.93 o
   8   5   0        2.87        2.85      4.80 o
   9   5   0      117.57      122.13      8.71 o
  10   5   0       57.37       61.69     11.64 o
   0   6   0     2223.46     2398.92     23.46 o
   1   6   0       24.20       21.70      2.80 o
   2   6   0      388.55      374.16      7.67 o
   3   6   0       67.76       54.11      4.61 o
   4   6   0      304.69      291.01      9.22 o
   5   6   0       21.98       17.79      4.01 o
   6   6   0       36.66       33.09      4.97 o
   7   6   0        0.80        3.41      4.36 o
   8   6   0       94.38       89.16      7.75 o
   9   6   0       25.74       21.73      6.53 o
   1   7   0      735.27      747.85     11.47 o
   2   7   0       11.25       10.74      3.33 o
   3   7   0      198.47      199.97      7.97 o
   4   7   0      143.42      127.71      7.13 o
   5   7   0      322.84      339.30     11.32 o
   6   7   0       19.17       14.97      4.78 o
   7   7   0       64.61       55.71      6.57 o
   8   7   0       17.07       11.51      6.30 o
   0   8   0      488.16      499.23     16.93 o
   1   8   0       26.95       23.20      5.26 o
   2   8   0       95.38       96.25      6.27 o
   3   8   0        2.32        0.06      3.91 o
   4   8   0      326.30      348.74     11.67 o
   5   8   0        4.73        4.75      4.67 o
   6   8   0      101.24      103.49      7.73 o
   7   8   0        1.38        6.81      5.89 o
   8   8   0      178.31      206.97     13.68 o
   1   9   0      228.89      240.02     11.53 o
   2   9   0        4.49        4.85      5.80 o
   3   9   0      201.55      237.47     12.24 o
   4   9   0        0.47        1.41      5.05 o
   5   9   0        1.26        1.84      5.45 o
   6   9   0        0.93        9.63      6.19 o
   7   9   0      122.73      141.96     21.45 o
   0  10   0       34.98       38.05     13.15 o
   1  10   0        3.91        1.68      7.05 o
   2  10   0      114.57      122.06     10.01 o
   3  10   0       33.80       27.37      7.41 o
   4  10   0        5.15       -0.65      7.06 o
   5  10   0        3.26        4.55      7.62 o
   1  11   0       21.48       24.00     10.12 o
   2  11   0        2.12       -2.07      9.00 o
   3  11   0        7.73       15.59      8.33 o
  -9   0   1      416.81      481.31     14.92 o
  -7   0   1     1036.49     1064.20     17.77 o
  -5   0   1     1185.66     1239.34     15.78 o
  -3   0   1      425.88      355.38      6.38 o
  -1   0   1     2773.42     2945.94     18.33 o
   1   0   1    11257.01    12158.17     44.48 o
   3   0   1     7295.63     7988.31     37.17 o
   5   0   1     1519.72     1562.66     19.70 o
   7   0   1      124.54      143.34      5.97 o
   9   0   1      177.92      192.40     10.26 o
 -11   1   1        4.81        6.56     16.03 o
 -10   1   1       92.41       86.72     16.58 o
  -9   1   1        8.56       10.30      4.23 o
  -8   1   1      337.44      358.39      8.38 o
  -7   1   1       34.22       24.20      2.72 o
  -6   1   1      816.55      818.65      9.38 o
  -5   1   1       23.18       21.00      1.92 o
  -4   1   1     2353.54     2499.69     14.78 o
  -3   1   1        1.60        0.48      1.24 o
  -2   1   1     1692.45     1764.86     10.71 o
  -1   1   1     2240.37     2501.97     13.57 o
   0   1   1     8091.17     8761.56     25.04 o
   1   1   1     1438.14     1647.00      8.65 o
   2   1   1     1714.00     1821.12     10.36 o
   3   1   1       18.53       15.25      1.44 o
   4   1   1     1837.51     1899.06     13.18 o
   5   1   1        0.12        1.11      1.77 o
   6   1   1      182.85      174.67      4.85 o
   7   1   1       22.60       26.51      3.09 o
   8   1   1      489.26      515.15      9.93 o
   9   1   1       14.89       13.29      4.93 o
  10   1   1       98.07       96.57      7.76 o
 -11   2   1       49.60       35.59     14.97 o
 -10   2   1        3.30        4.37     12.05 o
  -9   2   1       49.63       44.60      4.99 o
  -8   2   1        3.65        6.29      3.50 o
  -7   2   1      478.84      502.65      9.17 o
  -6   2   1      167.66      158.34      4.48 o
  -5   2   1      503.29      481.46      6.62 o
  -4   2   1       50.46       55.91      2.20 o
  -3   2   1     2487.87     2501.56     17.20 o
  -2   2   1        0.07        1.57      1.12 o
  -1   2   1     2137.87     2354.46     12.58 o
   0   2   1      188.00      200.17      2.72 o
   1   2   1     4696.31     4924.86     25.07 o
   2   2   1        5.11        9.17      0.98 o
   3   2   1      783.00      801.04      7.30 o
   4   2   1       95.49       86.40      2.65 o
   5   2   1      209.17      204.04      4.36 o
   6   2   1      162.16      146.29      4.85 o
   7   2   1      347.24      348.05      7.81 o
   8   2   1        6.90        6.00      3.47 o
   9   2   1      166.78      171.88      8.76 o
  10   2   1        4.73        5.10      5.75 o
  11   2   1      123.99      126.89     20.24 o
 -10   3   1       65.63       69.20     10.47 o
  -9   3   1        1.27        0.79      4.32 o
  -8   3   1      316.69      326.88      9.57 o
  -7   3   1       35.63       33.83      3.90 o
  -6   3   1      324.50      325.86      8.08 o
  -5   3   1        6.10        3.41      1.87 o
  -4   3   1      104.43      106.94      3.33 o
  -3   3   1      516.38      557.96      6.83 o
  -2   3   1       68.27       42.53      1.95 o
  -1   3   1      564.78      592.62      6.08 o
   0   3   1      968.84      919.33      7.03 o
   1   3   1      804.55      880.81      7.52 o
   2   3   1     4189.53     4364.63     27.26 o
   3   3   1      490.86      463.24      5.72 o
   4   3   1      641.27      622.93      6.21 o
   5   3   1      329.38      294.27      7.32 o
   6   3   1      350.14      347.68      8.62 o
   7   3   1       22.64       20.89      3.71 o
   8   3   1       17.09       15.40      3.93 o
   9   3   1       51.82       56.85      5.69 o
  10   3   1       89.71       91.99      8.00 o
 -10   4   1        8.81        6.38      8.39 o
  -9   4   1      124.31      123.35      8.22 o
  -8   4   1        7.76        6.45      4.51 o
  -7   4   1       94.21       90.63      6.27 o
  -6   4   1        9.12        6.84      2.95 o
  -5   4   1      726.55      727.53     13.08 o
  -4   4   1      120.00      111.98      4.20 o
  -3   4   1      118.57      100.67      3.09 o
  -2   4   1       73.21       72.51      2.63 o
  -1   4   1      887.91      848.35      7.73 o
   0   4   1       54.55       59.87      2.36 o
   1   4   1      373.67      331.41      4.58 o
   2   4   1       39.06       36.84      2.50 o
   3   4   1      946.51      953.17      9.93 o
   4   4   1       34.78       30.17      3.53 o
   5   4   1      240.31      243.65      8.09 o
   6   4   1       78.01       68.25      5.26 o
   7   4   1      132.31      136.94      7.25 o
   8   4   1        4.20        4.04      4.26 o
   9   4   1      111.50      110.43      8.09 o
  10   4   1        5.21        4.97      6.51 o
 -10   5   1       21.57       36.51     10.56 o
  -9   5   1        5.33        8.74      5.54 o
  -8   5   1       44.80       41.69      5.86 o
  -7   5   1        1.82        1.92      4.12 o
  -6   5   1      358.74      352.27     10.66 o
  -5   5   1       21.48       19.56      3.88 o
  -4   5   1      142.52      134.55      6.13 o
  -3   5   1      203.26      176.59      5.20 o
  -2   5   1     1689.61     1772.38     12.67 o
  -1   5   1        8.34        8.46      1.84 o
   0   5   1      278.73      258.76      4.89 o
   1   5   1      624.36      622.14      7.18 o
   2   5   1     1483.72     1531.76     14.14 o
   3   5   1      108.86       95.40      5.21 o
   4   5   1        5.25        4.31      2.99 o
   5   5   1      124.15      120.99      6.46 o
   6   5   1      290.39      313.07     10.36 o
   7   5   1       23.28       21.79      4.74 o
   8   5   1       49.30       48.51      6.30 o
   9   5   1       76.85       80.81      7.70 o
  10   5   1      172.74      171.55     12.23 o
  -9   6   1      106.79      100.21     12.12 o
  -8   6   1       12.71       12.13      5.48 o
  -7   6   1      258.12      260.12     10.77 o
  -6   6   1       11.59        6.40      4.07 o
  -5   6   1      146.66      145.92      7.35 o
  -4   6   1       56.65       55.72      4.86 o
  -3   6   1      120.23      117.35      6.00 o
  -2   6   1       57.95       45.98      3.48 o
  -1   6   1      509.74      496.63      7.38 o
   0   6   1        7.05        2.66      2.07 o
   1   6   1      988.01      987.96     11.96 o
   2   6   1      202.03      202.85      5.80 o
   3   6   1      812.75      849.22     14.81 o
   4   6   1       16.37       20.88      4.01 o
   5   6   1      174.66      167.85      7.89 o
   6   6   1        2.92        3.96      3.85 o
   7   6   1       61.13       57.53      6.24 o
   8   6   1        4.40        4.75      5.01 o
   9   6   1       59.72       58.14      7.57 o
  -9   7   1        0.19       -5.23     12.43 o
  -8   7   1      202.23      221.94     11.25 o
  -7   7   1        4.80        5.50      5.21 o
  -6   7   1      214.13      197.67      9.36 o
  -5   7   1        1.50        4.53      4.20 o
  -4   7   1      510.32      514.73     12.81 o
  -3   7   1        8.10        8.46      3.66 o
  -2   7   1       49.87       48.17      3.85 o
  -1   7   1       52.01       47.83      3.85 o
   0   7   1      907.71      944.57     12.67 o
   1   7   1        1.62        2.14      2.68 o
   2   7   1      136.70      122.89      6.32 o
   3   7   1        0.73        2.26      3.42 o
   4   7   1      724.52      761.38     15.79 o
   5   7   1       63.31       59.51      5.78 o
   6   7   1       22.75       14.48      4.88 o
   7   7   1        4.91        2.03      5.07 o
   8   7   1      186.32      199.46     10.85 o
  -8   8   1        6.37       -1.76      6.45 o
  -7   8   1      133.58      136.72     10.93 o
  -6   8   1       15.15       13.27      5.43 o
  -5   8   1      140.28      145.08      8.46 o
  -4   8   1        1.45       -2.04      3.93 o
  -3   8   1      320.68      353.49     11.02 o
  -2   8   1        3.42        2.88      3.79 o
  -1   8   1      258.34      273.74      9.17 o
   0   8   1        0.01       -2.19      3.58 o
   1   8   1      428.90      450.10     14.00 o
   2   8   1        2.55        0.92      3.86 o
   3   8   1      117.79      116.62      7.02 o
   4   8   1       11.17        4.72      4.47 o
   5   8   1       82.26       90.79      7.10 o
   6   8   1        0.27        6.18      5.29 o
   7   8   1       48.87       59.62      8.28 o
   8   8   1        1.28        7.97     10.18 o
  -7   9   1       11.79       20.81      7.14 o
  -6   9   1       62.30       71.21      7.76 o
  -5   9   1        2.86        2.69      5.29 o
  -4   9   1       36.41       32.09      5.73 o
  -3   9   1       45.17       42.37      6.65 o
  -2   9   1       70.74       63.26      7.60 o
  -1   9   1        5.15       -0.10      5.18 o
   0   9   1      248.49      251.79     11.55 o
   1   9   1       12.49       13.61      5.54 o
   2   9   1      238.94      258.40     12.16 o
   3   9   1       21.93       14.48      5.96 o
   4   9   1      100.05      102.35      7.79 o
   5   9   1       29.83       22.38      5.96 o
   6   9   1       20.81       15.00      6.08 o
  -5  10   1       42.65       45.77      8.81 o
  -4  10   1        0.89        5.29      6.78 o
  -3  10   1       30.99       21.79      7.27 o
  -2  10   1       18.21       14.37      6.92 o
  -1  10   1       18.64       15.82      8.17 o
   0  10   1        4.81        6.22      7.62 o
   1  10   1       70.62       63.48      8.19 o
   2  10   1        7.09       13.00      6.38 o
   3  10   1       67.43       70.44      8.87 o
   4  10   1        2.74        1.30      7.06 o
   5  10   1       37.22       35.05      8.06 o
  -3  11   1        0.81        6.95      8.00 o
  -2  11   1       34.28       40.72     11.10 o
  -1  11   1        4.11        0.84      9.22 o
   0  11   1       22.36       20.46      9.73 o
   1  11   1        3.53       10.99      8.95 o
   2  11   1       49.56       39.79     10.96 o
   3  11   1        0.12        1.06      8.08 o
 -10   0   2      106.28      110.76     16.35 o
  -8   0   2      237.33      227.78      9.52 o
  -6   0   2      915.00      924.43     15.09 o
  -4   0   2     3625.55     3831.02     26.18 o
  -2   0   2       44.12       37.09      2.09 o
   0   0   2     9640.71    10743.46     40.94 o
   2   0   2       32.70       53.76      2.41 o
   4   0   2     4927.84     5458.17     34.88 o
   6   0   2       19.02       11.39      3.20 o
   8   0   2      686.57      743.45     21.02 o
  10   0   2        1.60       -6.02      7.44 o
 -11   1   2       72.79       87.57     17.63 o
 -10   1   2       27.72       23.93     11.42 o
  -9   1   2       96.87       91.12      6.67 o
  -8   1   2        0.00       -0.70      2.96 o
  -7   1   2      587.59      599.25      8.81 o
  -6   1   2      199.52      194.15      4.77 o
  -5   1   2      971.10     1015.42      9.41 o
  -4   1   2        0.03        1.03      1.39 o
  -3   1   2     1728.98     1713.10     10.01 o
  -2   1   2      180.77      181.34      2.82 o
  -1   1   2      903.93      910.31      6.67 o
   0   1   2       16.42       11.48      0.89 o
   1   1   2     3312.44     3497.39     22.10 o
   2   1   2      617.36      653.42      6.56 o
   3   1   2     1626.33     1685.27     10.26 o
   4   1   2       14.02       17.19      1.76 o
   5   1   2     1036.08     1095.44     10.18 o
   6   1   2      112.39      104.44      3.91 o
   7   1   2       89.68       95.78      4.53 o
   8   1   2        0.82        1.33      3.29 o
   9   1   2      151.50      163.32      8.60 o
  10   1   2       14.49       13.45      5.69 o
 -11   2   2        0.42       -6.43     13.65 o
 -10   2   2       69.62       88.52     15.60 o
  -9   2   2       22.77       19.10      5.80 o
  -8   2   2      225.20      230.98      7.81 o
  -7   2   2       11.54        7.97      2.69 o
  -6   2   2      823.85      832.29      9.55 o
  -5   2   2       36.26       31.12      2.39 o
  -4   2   2      492.45      503.08      6.21 o
  -3   2   2      686.70      771.06      7.95 o
  -2   2   2     1962.49     1907.38     11.56 o
  -1   2   2      116.17      119.66      2.60 o
   0   2   2      224.55      196.75      2.80 o
   1   2   2     2692.70     3089.55     17.63 o
   2   2   2     6873.74     7305.16     30.82 o
   3   2   2      498.97      451.77      5.56 o
   4   2   2      637.39      640.80      6.11 o
   5   2   2      659.52      619.37      8.49 o
   6   2   2      735.82      784.49     10.53 o
   7   2   2      102.25       99.28      5.29 o
   8   2   2       14.29       12.12      3.75 o
   9   2   2      129.20      127.17      8.08 o
  10   2   2      136.25      139.84      9.14 o
 -10   3   2        1.01       -1.27      8.20 o
  -9   3   2       92.71       94.57      8.14 o
  -8   3   2        9.11        4.39      3.67 o
  -7   3   2      260.88      252.01      7.75 o
  -6   3   2        0.34        3.04      2.30 o
  -5   3   2     1028.06     1064.60     11.40 o
  -4   3   2       35.89       29.24      2.28 o
  -3   3   2      838.60      851.69      9.17 o
  -2   3   2      148.40      162.13      3.39 o
  -1   3   2     1172.12     1100.02      8.66 o
   0   3   2      290.82      300.35      4.02 o
   1   3   2     1107.90     1115.62      7.37 o
   2   3   2      162.00      185.40      3.23 o
   3   3   2     1870.95     1914.74     15.85 o
   4   3   2       34.45       36.41      2.63 o
   5   3   2      438.87      423.50      8.81 o
   6   3   2       12.06        9.49      2.93 o
   7   3   2      339.37      335.72      9.20 o
   8   3   2        1.64        1.05      3.58 o
   9   3   2       43.54       40.39      5.24 o
  10   3   2       12.40        4.70      6.05 o
 -10   4   2        8.38       13.04      9.60 o
  -9   4   2        0.10       -1.95      5.69 o
  -8   4   2      119.50      115.07      7.25 o
  -7   4   2        1.53        5.58      3.86 o
  -6   4   2      331.44      322.88      9.71 o
  -5   4   2       16.14       10.94      3.20 o
  -4   4   2      926.12      918.87      9.47 o
  -3   4   2      123.21      116.07      3.44 o
  -2   4   2     1018.07     1012.71      9.49 o
  -1   4   2        9.01        7.27      1.50 o
   0   4   2      670.10      639.70      6.76 o
   1   4   2      509.49      485.27      5.39 o
   2   4   2     1549.20     1579.00     13.02 o
   3   4   2      133.23      134.41      5.43 o
   4   4   2      330.99      326.44      8.70 o
   5   4   2      128.76      122.59      6.07 o
   6   4   2      620.73      636.79     13.67 o
   7   4   2       37.72       30.66      4.66 o
   8   4   2       52.57       50.84      5.89 o
   9   4   2       32.46       17.38      5.73 o
  10   4   2      170.42      184.84     12.37 o
 -10   5   2        1.19        8.46      9.87 o
  -9   5   2       61.23       55.71      7.97 o
  -8   5   2        9.28        7.41      4.88 o
  -7   5   2      211.93      221.03      9.30 o
  -6   5   2       10.74       10.18      3.85 o
  -5   5   2      441.96      428.25      9.68 o
  -4   5   2       38.35       28.02      3.25 o
  -3   5   2      191.11      169.78      5.23 o
  -2   5   2       26.33       23.93      2.25 o
  -1   5   2      686.59      707.18      8.09 o
   0   5   2      168.46      157.08      3.91 o
   1   5   2      843.42      835.24      8.16 o
   2   5   2       61.43       50.49      3.07 o
   3   5   2     1434.76     1483.91     20.88 o
   4   5   2        3.27        0.97      2.98 o
   5   5   2      292.02      304.41      9.71 o
   6   5   2       42.94       35.21      4.75 o
   7   5   2       99.44       98.46      6.98 o
   8   5   2        1.19       -2.58      4.66 o
   9   5   2       42.95       53.00      7.13 o
  10   5   2       51.90       62.14     16.14 o
  -9   6   2        7.40        4.26      9.08 o
  -8   6   2      100.74       96.76      7.68 o
  -7   6   2        8.94        7.81      4.80 o
  -6   6   2      316.18      331.91     11.07 o
  -5   6   2       49.94       44.68      4.85 o
  -4   6   2      331.86      366.42     10.17 o
  -3   6   2        9.20        5.89      2.69 o
  -2   6   2      214.26      200.76      5.84 o
  -1   6   2        0.07       -0.90      2.04 o
   0   6   2      563.16      564.75      7.90 o
   1   6   2       11.19        9.74      2.58 o
   2   6   2      439.39      429.90     10.39 o
   3   6   2       34.02       32.79      4.10 o
   4   6   2      661.55      631.97     13.64 o
   5   6   2      142.65      138.12      7.52 o
   6   6   2       52.01       47.74      5.40 o
   7   6   2        5.96        8.71      4.72 o
   8   6   2       66.48       56.45      6.95 o
   9   6   2       18.72       14.98      6.72 o
  -9   7   2       41.26       33.12     15.21 o
  -8   7   2        9.09       10.69      5.96 o
  -7   7   2       69.12       63.55      6.81 o
  -6   7   2       21.73       11.64      4.89 o
  -5   7   2      466.36      488.17     13.11 o
  -4   7   2       29.86       22.06      4.40 o
  -3   7   2      291.14      319.90      9.79 o
  -2   7   2      111.06      113.79      5.16 o
  -1   7   2      363.09      366.64      8.19 o
   0   7   2       26.39       23.71      3.25 o
   1   7   2      178.90      169.65      5.86 o
   2   7   2       72.89       74.74      5.35 o
   3   7   2      173.69      175.69      7.84 o
   4   7   2        0.06       -3.39      3.39 o
   5   7   2      190.40      189.47      8.90 o
   6   7   2        7.13        8.77      4.61 o
   7   7   2       33.58       33.93      6.08 o
   8   7   2        5.16        3.61      5.80 o
  -8   8   2       66.91       61.49      9.42 o
  -7   8   2       14.68       15.89      6.15 o
  -6   8   2      123.87      123.91      8.44 o
  -5   8   2       28.28       23.54      5.27 o
  -4   8   2      157.69      166.56      8.25 o
  -3   8   2        0.99        2.90      3.91 o
  -2   8   2       69.46       70.10      6.75 o
  -1   8   2        9.20        5.91      3.93 o
   0   8   2      243.17      237.49      8.60 o
   1   8   2        0.18       -1.39      4.23 o
   2   8   2      205.30      190.10      8.19 o
   3   8   2        0.08        1.85      3.86 o
   4   8   2      269.48      283.04     10.63 o
   5   8   2       20.08       16.58      4.93 o
   6   8   2       14.33       16.92      5.29 o
   7   8   2        0.40        2.61      6.07 o
  -7   9   2      158.37      177.73     12.83 o
  -6   9   2        2.15        7.63      5.78 o
  -5   9   2       13.59        9.73      5.58 o
  -4   9   2        3.32        6.57      5.88 o
  -3   9   2      192.58      202.91     11.29 o
  -2   9   2       33.56       20.73      5.91 o
  -1   9   2        1.77        3.96      5.01 o
   0   9   2       21.26       19.26      5.58 o
   1   9   2      347.23      363.87     13.89 o
   2   9   2       16.74       15.63      5.77 o
   3   9   2      111.74      103.52      7.38 o
   4   9   2        3.67        7.08      4.88 o
   5   9   2       91.58       90.55      8.25 o
   6   9   2        0.31       -5.97      5.97 o
  -5  10   2        0.35       -7.22      7.22 o
  -4  10   2       83.72       80.35      9.30 o
  -3  10   2       13.73       13.76      7.00 o
  -2  10   2      106.29      104.68      9.57 o
  -1  10   2        1.44       -2.49      7.62 o
   0  10   2       19.75       17.72      8.44 o
   1  10   2       23.56       16.06      6.53 o
   2  10   2       76.57       69.87      8.55 o
   3  10   2        1.69        8.24      6.68 o
   4  10   2       22.95       21.70      7.56 o
   5  10   2        5.15        5.32      7.40 o
  -3  11   2        8.46        6.13      9.58 o
  -2  11   2        6.51       10.45     10.28 o
  -1  11   2       53.90       51.92     11.12 o
   0  11   2       37.25       37.28     10.30 o
   1  11   2       26.21       16.69     10.09 o
   2  11   2        3.24       -5.59      8.28 o
   3  11   2       85.99       95.16     19.78 o
  -9   0   3      163.01      166.37     11.69 o
  -7   0   3      337.70      350.74     10.44 o
  -5   0   3      218.99      180.91      6.27 o
  -3   0   3     1859.82     1888.13     15.33 o
  -1   0   3       83.44       75.36      3.31 o
   1   0   3     4426.60     4628.26     22.35 o
   3   0   3     1307.49     1279.73     12.59 o
   5   0   3      945.72      971.75     13.80 o
   7   0   3       16.97       25.61      5.32 o
   9   0   3       13.06        8.87      5.13 o
  11   0   3       14.11        8.77     10.56 o
 -11   1   3       42.21       40.53     15.74 o
 -10   1   3       30.44       35.50     13.21 o
  -9   1   3       10.68       11.28      5.12 o
  -8   1   3      145.79      149.76      5.31 o
  -7   1   3        2.04        2.17      2.25 o
  -6   1   3      537.34      551.13      8.01 o
  -5   1   3        6.76        5.37      1.81 o
  -4   1   3     1814.68     1875.41     13.34 o
  -3   1   3      145.32      164.46      3.04 o
  -2   1   3     3005.94     2978.53     15.09 o
  -1   1   3     4801.43     5025.23     18.72 o
   0   1   3        6.22        9.42      0.97 o
   1   1   3      227.41      206.57      2.41 o
   2   1   3     1272.19     1298.42      8.03 o
   3   1   3      439.41      497.07      5.26 o
   4   1   3      634.35      593.71      6.68 o
   5   1   3      341.91      343.33      5.83 o
   6   1   3      507.98      537.81      9.34 o
   7   1   3       24.62       24.46      2.84 o
   8   1   3      127.70      130.29      6.34 o
   9   1   3        0.45        4.01      4.62 o
  10   1   3       27.56       26.77      6.21 o
 -11   2   3       64.62       57.65     16.39 o
 -10   2   3        9.51       14.65     11.10 o
  -9   2   3       36.08       27.04      7.33 o
  -8   2   3       12.29        6.62      3.42 o
  -7   2   3      383.84      398.11      7.33 o
  -6   2   3      339.33      347.33      6.30 o
  -5   2   3     1336.41     1359.44     12.10 o
  -4   2   3       31.53       28.13      2.07 o
  -3   2   3     3483.88     3596.90     22.52 o
  -2   2   3      848.68      921.92      8.17 o
  -1   2   3      669.88      656.02      5.65 o
   0   2   3     1338.65     1412.20      9.17 o
   1   2   3      653.80      610.96      4.09 o
   2   2   3      801.83      896.49      6.60 o
   3   2   3      803.71      771.91      7.30 o
   4   2   3        0.17       -1.25      1.25 o
   5   2   3     1218.22     1239.73     12.05 o
   6   2   3      129.53      114.69      4.51 o
   7   2   3      315.23      314.23      8.62 o
   8   2   3        0.02       -1.39      3.34 o
   9   2   3      124.06      135.26      8.44 o
  10   2   3        0.10        6.73      5.92 o
 -10   3   3      228.83      248.15     16.38 o
  -9   3   3       20.12       16.12      6.94 o
  -8   3   3       97.20       99.93      6.43 o
  -7   3   3       20.68       17.91      3.72 o
  -6   3   3      562.87      582.22      9.99 o
  -5   3   3       15.76       15.70      2.44 o
  -4   3   3      893.17      912.82      9.95 o
  -3   3   3       29.66       31.01      2.11 o
  -2   3   3      906.15      949.97      8.22 o
  -1   3   3       62.20       56.37      2.19 o
   0   3   3     3474.22     3553.71     15.49 o
   1   3   3      475.58      489.00      4.82 o
   2   3   3     1789.66     1844.99     16.17 o
   3   3   3        0.01        0.62      2.06 o
   4   3   3     2746.29     2677.96     21.53 o
   5   3   3       93.41       99.94      4.77 o
   6   3   3      267.29      263.89      7.76 o
   7   3   3       36.19       35.62      4.18 o
   8   3   3      115.93      123.72      6.73 o
   9   3   3        8.00        4.66      4.40 o
  10   3   3       56.64       54.91      7.43 o
 -10   4   3        0.03        0.06      8.90 o
  -9   4   3      148.21      155.92     12.69 o
  -8   4   3        8.43        7.87      4.45 o
  -7   4   3       33.17       31.39      4.62 o
  -6   4   3       50.95       46.87      4.53 o
  -5   4   3     1661.35     1654.57     16.49 o
  -4   4   3       20.69       17.03      2.26 o
  -3   4   3      369.32      369.03      6.03 o
  -2   4   3       35.48       29.35      2.23 o
  -1   4   3     4192.40     4465.67     20.32 o
   0   4   3       71.22       72.83      2.61 o
   1   4   3      220.33      201.92      3.44 o
   2   4   3       13.87       15.49      1.90 o
   3   4   3     2273.69     2284.33     22.97 o
   4   4   3      150.02      143.04      6.07 o
   5   4   3      336.13      324.38      9.34 o
   6   4   3       14.55       11.59      3.37 o
   7   4   3      406.09      423.64     10.99 o
   8   4   3       11.37        9.55      4.48 o
   9   4   3       86.40       88.25      7.63 o
  10   4   3        6.11       14.22      8.30 o
 -10   5   3        9.09       15.89      9.96 o
  -9   5   3        1.54       -2.55      7.18 o
  -8   5   3      123.94      126.03      8.00 o
  -7   5   3       19.02       20.59      4.75 o
  -6   5   3      344.57      346.16     10.44 o
  -5   5   3       11.96        9.49      3.33 o
  -4   5   3     1159.07     1148.69     13.56 o
  -3   5   3       28.63       25.55      2.53 o
  -2   5   3     1102.89     1123.14     10.90 o
  -1   5   3       60.23       61.84      2.90 o
   0   5   3      109.74      107.47      3.44 o
   1   5   3      138.09      141.41      4.47 o
   2   5   3      823.54      827.38      9.88 o
   3   5   3       27.43       18.50      3.44 o
   4   5   3      327.81      335.37      9.57 o
   5   5   3        1.46        3.12      3.36 o
   6   5   3      730.28      773.67     16.22 o
   7   5   3        2.12        1.31      4.40 o
   8   5   3       62.20       66.00      6.59 o
   9   5   3       10.85        3.36      5.64 o
  -9   6   3       24.59       23.90      9.52 o
  -8   6   3       12.50       12.47      6.19 o
  -7   6   3      247.37      269.48     10.69 o
  -6   6   3       55.28       48.23      5.34 o
  -5   6   3       60.59       56.74      5.16 o
  -4   6   3        8.71       10.82      3.47 o
  -3   6   3      708.63      725.88     11.28 o
  -2   6   3      453.53      465.00      8.81 o
  -1   6   3       47.14       47.50      2.95 o
   0   6   3       33.68       31.66      2.66 o
   1   6   3      752.45      782.33     10.77 o
   2   6   3      138.44      125.90      6.00 o
   3   6   3      487.91      487.68     11.59 o
   4   6   3       54.67       55.45      5.10 o
   5   6   3      312.39      321.58     10.71 o
   6   6   3       69.92       70.55      6.29 o
   7   6   3       93.46       87.37      7.08 o
   8   6   3        0.07       -1.52      5.02 o
   9   6   3        2.16       -1.96      6.15 o
  -8   7   3       51.47       53.33      8.16 o
  -7   7   3        0.53       -1.96      4.75 o
  -6   7   3       34.70       29.59      5.10 o
  -5   7   3       30.19       26.34      4.80 o
  -4   7   3      301.40      308.19     10.07 o
  -3   7   3        6.54        4.10      3.60 o
  -2   7   3      218.79      215.66      6.72 o
  -1   7   3        7.19        2.95      3.34 o
   0   7   3      283.57      306.63      7.67 o
   1   7   3        1.37        2.93      3.14 o
   2   7   3      126.68      120.57      6.40 o
   3   7   3        1.34        1.90      3.56 o
   4   7   3      165.00      152.88      7.84 o
   5   7   3       64.90       60.76      6.08 o
   6   7   3       25.06       16.39      4.97 o
   7   7   3        1.96       -4.39      5.04 o
   8   7   3       41.76       37.87      6.98 o
  -8   8   3        9.23        2.41      9.61 o
  -7   8   3       51.49       52.71      7.08 o
  -6   8   3       76.07       74.79      7.30 o
  -5   8   3      166.37      159.61      8.57 o
  -4   8   3        7.66        5.46      4.40 o
  -3   8   3      265.39      271.96      9.77 o
  -2   8   3       90.82       88.22      7.41 o
  -1   8   3       32.97       32.23      4.55 o
   0   8   3       67.89       63.83      5.39 o
   1   8   3       88.59       84.55      5.96 o
   2   8   3        0.79       -0.55      3.91 o
   3   8   3       19.09       21.46      4.58 o
   4   8   3        4.75        2.50      4.56 o
   5   8   3      214.00      225.02     10.41 o
   6   8   3        0.52       -0.32      4.77 o
   7   8   3       10.74       11.74      6.08 o
  -7   9   3       20.60       12.91      8.08 o
  -6   9   3      139.19      141.73      9.58 o
  -5   9   3        2.02        6.26      5.77 o
  -4   9   3       44.65       39.85      6.87 o
  -3   9   3        0.73       -0.29      5.84 o
  -2   9   3       89.89       82.73      7.70 o
  -1   9   3        0.01       -3.37      4.99 o
   0   9   3       35.16       30.43      6.40 o
   1   9   3        7.24        7.13      5.70 o
   2   9   3      101.52       99.77      8.58 o
   3   9   3        5.72        5.70      5.04 o
   4   9   3      173.89      188.04      9.87 o
   5   9   3        2.37       -2.07      5.15 o
   6   9   3       52.24       52.22      7.38 o
  -5  10   3       92.84      102.91     10.45 o
  -4  10   3       11.27        1.71      7.10 o
  -3  10   3       55.72       43.86      8.05 o
  -2  10   3        1.74        4.31      7.14 o
  -1  10   3      166.84      190.40     14.67 o
   0  10   3        9.81        4.50      7.59 o
   1  10   3       50.23       65.67      8.25 o
   2  10   3       10.28       12.96      6.94 o
   3  10   3       87.92       88.68      9.66 o
   4  10   3        9.16        2.88      6.92 o
   5  10   3       42.33       34.21      8.93 o
  -3  11   3        0.25        1.58     10.03 o
  -2  11   3       62.61       60.57     11.61 o
  -1  11   3        0.20       -8.32      8.90 o
   0  11   3       34.55       43.81     10.49 o
   1  11   3        3.06       -2.50      9.01 o
   2  11   3       41.60       40.23      8.96 o
 -10   0   4       58.09       58.78      9.34 o
  -8   0   4      297.06      296.43     13.45 o
  -6   0   4      514.81      497.26     10.99 o
  -4   0   4     1355.83     1341.42     16.00 o
  -2   0   4       32.22       15.47      1.55 o
   0   0   4        6.77       13.76      1.65 o
   2   0   4       27.65       55.31      2.66 o
   4   0   4     2279.34     2285.04     22.90 o
   6   0   4      585.81      581.83     11.88 o
   8   0   4      185.11      183.87     11.70 o
  10   0   4        6.32        7.76      7.92 o
 -11   1   4       55.67       50.86     16.00 o
 -10   1   4       35.30       40.55     13.08 o
  -9   1   4      102.45       98.99      8.03 o
  -8   1   4       10.88        7.18      3.41 o
  -7   1   4       70.78       72.32      3.56 o
  -6   1   4        7.32        5.88      2.11 o
  -5   1   4      304.29      282.46      5.10 o
  -4   1   4      924.67      932.79      8.06 o
  -3   1   4     2923.07     2951.43     20.89 o
  -2   1   4      324.94      346.68      4.02 o
  -1   1   4     2119.23     2101.77     10.96 o
   0   1   4      453.80      475.58      4.07 o
   1   1   4     2871.15     2916.95     13.54 o
   2   1   4     3792.87     4355.48     18.75 o
   3   1   4       20.46       12.48      1.43 o
   4   1   4      122.33      133.49      3.37 o
   5   1   4      835.20      849.59      9.08 o
   6   1   4       13.97       16.60      2.90 o
   7   1   4       76.22       74.55      3.93 o
   8   1   4      165.01      171.14      8.14 o
   9   1   4      143.23      149.69      8.66 o
  10   1   4        0.04        1.79      6.53 o
 -11   2   4        0.61        6.16     13.86 o
 -10   2   4      118.51      103.25     11.66 o
  -9   2   4       11.88        9.14      6.73 o
  -8   2   4       77.07       68.80      5.48 o
  -7   2   4       17.49       11.32      2.55 o
  -6   2   4      237.43      234.62      5.70 o
  -5   2   4       52.43       49.77      2.84 o
  -4   2   4      906.76      863.97      9.76 o
  -3   2   4      561.36      589.95      6.57 o
  -2   2   4     6530.89     6919.68     28.76 o
  -1   2   4        4.76        4.77      1.28 o
   0   2   4     2459.55     2546.35     16.41 o
   1   2   4      238.27      243.94      2.99 o
   2   2   4     1637.45     1680.86     10.93 o
   3   2   4      332.83      315.16      4.86 o
   4   2   4      176.17      163.14      4.12 o
   5   2   4        1.78        3.10      2.03 o
   6   2   4      590.62      580.17      9.23 o
   7   2   4        4.41        5.15      3.26 o
   8   2   4      101.31      110.03      6.21 o
   9   2   4        7.70        9.98      5.01 o
  10   2   4      123.84      129.50      9.15 o
 -10   3   4        9.12        7.67      8.84 o
  -9   3   4      228.38      225.07     14.33 o
  -8   3   4       21.33       19.34      5.01 o
  -7   3   4      536.89      554.98     12.43 o
  -6   3   4        3.08        2.04      2.44 o
  -5   3   4     1556.52     1620.17     13.91 o
  -4   3   4      165.68      160.89      4.31 o
  -3   3   4      850.52      886.25      9.09 o
  -2   3   4        0.15       -1.14      1.47 o
  -1   3   4     2345.83     2377.67     15.24 o
   0   3   4        0.04        1.01      1.30 o
   1   3   4       60.89       50.61      1.69 o
   2   3   4       29.57       25.58      2.69 o
   3   3   4     3132.12     3199.92     24.82 o
   4   3   4       16.43       12.59      2.71 o
   5   3   4      989.16      949.42     14.19 o
   6   3   4        5.62        5.65      3.01 o
   7   3   4      919.95      993.45     16.04 o
   8   3   4       10.09        7.24      3.96 o
   9   3   4       24.84       21.05      5.67 o
  10   3   4        1.88        4.28      6.40 o
 -10   4   4      172.78      180.49     15.25 o
  -9   4   4       27.42       20.53      6.34 o
  -8   4   4      111.46      110.19      8.30 o
  -7   4   4        4.36        5.73      3.94 o
  -6   4   4      411.06      429.68     10.79 o
  -5   4   4       23.11       15.08      2.58 o
  -4   4   4     1095.89     1109.69     11.56 o
  -3   4   4      412.89      414.27      6.56 o
  -2   4   4     2240.85     2305.82     15.22 o
  -1   4   4       81.88       74.28      2.88 o
   0   4   4     2173.43     2301.75     13.97 o
   1   4   4       20.12       17.12      1.52 o
   2   4   4      727.12      684.18      6.81 o
   3   4   4      292.77      271.31      8.57 o
   4   4   4     1113.28     1150.57     17.28 o
   5   4   4       34.31       29.41      3.67 o
   6   4   4      339.31      347.98      9.46 o
   7   4   4       13.56       16.84      4.15 o
   8   4   4      273.19      297.96     10.22 o
   9   4   4       35.10       27.94      6.13 o
  10   4   4       46.71       39.06      8.77 o
 -10   5   4        0.24        3.45      9.61 o
  -9   5   4       32.19       37.54      9.28 o
  -8   5   4       24.72       21.59      6.21 o
  -7   5   4      113.68      118.63      7.14 o
  -6   5   4       13.61        9.20      3.80 o
  -5   5   4      160.40      156.11      6.87 o
  -4   5   4       10.32        3.48      2.57 o
  -3   5   4     1632.33     1599.94     14.35 o
  -2   5   4        9.83        7.05      2.11 o
  -1   5   4     1586.68     1706.89     13.56 o
   0   5   4        2.48        2.03      1.82 o
   1   5   4      993.32      976.68     11.02 o
   2   5   4      129.84      126.33      5.67 o
   3   5   4      326.38      329.72      9.09 o
   4   5   4        0.39       -0.73      2.98 o
   5   5   4      186.86      186.71      8.03 o
   6   5   4       13.61       13.64      4.13 o
   7   5   4      239.70      252.47     10.41 o
   8   5   4       29.58       26.37      5.67 o
   9   5   4       57.93       69.34      7.68 o
  -9   6   4        0.51       -0.98      8.74 o
  -8   6   4      161.85      164.57     13.42 o
  -7   6   4        4.51        2.80      4.47 o
  -6   6   4      122.55      117.49      7.14 o
  -5   6   4        4.23       -1.24      3.17 o
  -4   6   4      471.33      494.56     10.39 o
  -3   6   4       18.83       17.03      3.07 o
  -2   6   4      156.05      153.38      4.70 o
  -1   6   4       27.18       23.77      2.61 o
   0   6   4      196.86      201.93      5.83 o
   1   6   4        0.18       -1.06      2.33 o
   2   6   4      153.39      163.44      6.81 o
   3   6   4       75.08       63.77      5.04 o
   4   6   4      416.06      434.38     11.83 o
   5   6   4       12.26       12.85      4.12 o
   6   6   4      331.42      353.75     12.04 o
   7   6   4        3.66       -2.52      4.53 o
   8   6   4       60.48       58.10      6.92 o
   9   6   4        7.13        4.82      6.40 o
  -8   7   4        1.19       -2.38      7.75 o
  -7   7   4        7.01        8.96      5.23 o
  -6   7   4        7.81       11.88      4.86 o
  -5   7   4      136.33      146.67      7.67 o
  -4   7   4       18.74       17.12      4.32 o
  -3   7   4      180.45      178.24      6.48 o
  -2   7   4       39.92       35.94      3.88 o
  -1   7   4      206.32      208.23      6.51 o
   0   7   4       32.10       27.32      3.45 o
   1   7   4      116.90      125.22      6.30 o
   2   7   4        6.06        7.78      3.55 o
   3   7   4       47.12       47.07      5.04 o
   4   7   4       23.95       23.09      4.67 o
   5   7   4      169.76      171.92      8.85 o
   6   7   4       29.47       26.83      5.23 o
   7   7   4       25.83       27.58      5.92 o
   8   7   4        3.32        2.50      6.37 o
  -8   8   4        5.67        4.97      9.74 o
  -7   8   4       10.32        3.58      6.67 o
  -6   8   4        9.36       10.41      5.32 o
  -5   8   4        0.14       -1.79      4.59 o
  -4   8   4       88.81       89.74      6.70 o
  -3   8   4       25.23       21.38      5.53 o
  -2   8   4      317.85      321.21     10.14 o
  -1   8   4        3.67        1.63      3.80 o
   0   8   4      132.89      136.09      8.52 o
   1   8   4        2.10        3.83      3.72 o
   2   8   4       69.26       64.29      5.88 o
   3   8   4        9.14        2.09      4.55 o
   4   8   4       16.26       11.55      4.80 o
   5   8   4        7.98        7.95      4.77 o
   6   8   4       38.51       38.84      6.13 o
   7   8   4        0.09       -1.19      5.78 o
  -6   9   4        3.31        5.80      6.30 o
  -5   9   4       43.76       37.43      7.57 o
  -4   9   4        4.30        3.25      6.08 o
  -3   9   4      157.42      152.16     10.15 o
  -2   9   4       10.05        8.70      5.21 o
  -1   9   4       19.58       11.12      5.61 o
   0   9   4       18.13       11.77      5.53 o
   1   9   4       82.19       85.99      8.22 o
   2   9   4        0.12       -1.01      5.42 o
   3   9   4       27.25       30.63      5.43 o
   4   9   4       27.59       27.29      5.94 o
   5   9   4      164.56      179.93     10.22 o
   6   9   4        1.03       -1.43      5.83 o
  -5  10   4        0.06        7.94      8.13 o
  -4  10   4       45.68       38.28      8.16 o
  -3  10   4        4.10       11.82      6.54 o
  -2  10   4      177.26      166.20     14.03 o
  -1  10   4        0.19        1.68      7.92 o
   0  10   4       47.63       40.20      7.54 o
   1  10   4        0.83        2.69      6.22 o
   2  10   4       82.09       82.38      9.04 o
   3  10   4        1.74       -1.84      6.75 o
   4  10   4       53.28       58.48      8.98 o
   5  10   4        1.07        5.97      6.76 o
  -2  11   4        1.84        6.18      9.88 o
  -1  11   4      185.55      192.89     16.04 o
   0  11   4        3.55       -4.23      9.55 o
   1  11   4       24.49       18.75      9.80 o
   2  11   4        0.13       -4.48      7.84 o
  -9   0   5      196.00      207.30     12.67 o
  -7   0   5       20.09       23.71      3.98 o
  -5   0   5     1045.90      986.23     18.18 o
  -3   0   5     2348.22     2320.00     24.84 o
  -1   0   5     1469.09     1467.07     11.85 o
   1   0   5     1458.31     1448.58     13.10 o
   3   0   5      288.14      328.36      7.00 o
   5   0   5      869.55      883.32     13.48 o
   7   0   5      249.08      243.46     11.86 o
   9   0   5      303.53      304.52     23.43 o
 -11   1   5       10.03        6.60     12.78 o
 -10   1   5       63.50       51.22      9.44 o
  -9   1   5       44.06       38.74      6.07 o
  -8   1   5      393.08      400.44     11.20 o
  -7   1   5      276.18      275.85      6.10 o
  -6   1   5       38.65       35.67      2.68 o
  -5   1   5       63.83       53.46      2.60 o
  -4   1   5      821.89      772.63      7.56 o
  -3   1   5        2.82        2.09      1.36 o
  -2   1   5      895.68      805.79      7.25 o
  -1   1   5     1882.87     2109.61     10.15 o
   0   1   5     3752.64     3994.48     15.90 o
   1   1   5      921.42      966.94      7.65 o
   2   1   5     2020.28     2039.43     10.93 o
   3   1   5      170.08      177.03      3.45 o
   4   1   5      282.80      265.83      4.72 o
   5   1   5       71.15       60.06      2.95 o
   6   1   5      626.66      620.97     10.26 o
   7   1   5      127.26      122.67      4.69 o
   8   1   5       45.96       40.09      5.21 o
   9   1   5      162.31      165.72      9.04 o
  10   1   5      111.10      121.48     10.39 o
 -11   2   5      156.94      130.13     20.05 o
 -10   2   5       25.44       21.72      8.60 o
  -9   2   5      195.13      189.13     13.11 o
  -8   2   5        0.03        1.95      4.91 o
  -7   2   5      472.04      489.60      8.73 o
  -6   2   5      121.67      111.68      4.69 o
  -5   2   5      145.34      135.34      4.12 o
  -4   2   5       75.30       74.19      2.96 o
  -3   2   5     1266.93     1239.32     10.26 o
  -2   2   5      296.60      305.07      4.50 o
  -1   2   5     1797.28     1806.75     13.45 o
   0   2   5      299.15      339.87      4.43 o
   1   2   5     3236.39     3327.01     13.68 o
   2   2   5      145.33      142.72      2.41 o
   3   2   5     1266.19     1261.11     10.15 o
   4   2   5      943.87      951.49      9.92 o
   5   2   5      538.47      542.99      8.39 o
   6   2   5        0.07        1.31      2.84 o
   7   2   5      224.30      220.03      7.67 o
   8   2   5       95.07       82.17      6.54 o
   9   2   5       90.09       95.48      7.43 o
  10   2   5        4.94        0.41      5.92 o
 -10   3   5      238.00      235.22     15.81 o
  -9   3   5        0.04        1.35      6.51 o
  -8   3   5       36.81       42.48      7.57 o
  -7   3   5        2.94        0.33      3.14 o
  -6   3   5     1294.02     1366.87     13.95 o
  -5   3   5       43.60       33.88      2.79 o
  -4   3   5      850.38      854.23     10.28 o
  -3   3   5        1.70        0.71      1.66 o
  -2   3   5     4880.58     5132.79     23.06 o
  -1   3   5        0.13        1.30      1.47 o
   0   3   5     1607.59     1544.44     12.50 o
   1   3   5        0.35        0.46      1.19 o
   2   3   5      213.30      183.84      5.04 o
   3   3   5       31.97       34.47      3.06 o
   4   3   5      815.53      830.99     11.83 o
   5   3   5       29.73       23.90      3.14 o
   6   3   5      190.85      184.75      6.89 o
   7   3   5       28.63       27.27      4.15 o
   8   3   5      770.86      879.08     16.38 o
   9   3   5        5.80        2.85      5.27 o
  10   3   5       11.39       11.50      6.81 o
 -10   4   5        9.22        2.26      9.04 o
  -9   4   5      184.96      195.74     14.37 o
  -8   4   5        4.53        0.21      5.88 o
  -7   4   5      223.64      216.33      8.54 o
  -6   4   5       59.75       53.88      4.23 o
  -5   4   5      595.86      607.38      9.04 o
  -4   4   5        3.56        2.93      2.14 o
  -3   4   5      527.34      521.23      7.37 o
  -2   4   5      174.67      166.28      4.23 o
  -1   4   5     4635.29     5044.52     22.93 o
   0   4   5       53.28       42.39      2.38 o
   1   4   5      403.36      381.86      4.77 o
   2   4   5       84.54       88.13      4.58 o
   3   4   5     1782.56     1883.90     20.02 o
   4   4   5      150.45      136.69      6.26 o
   5   4   5       27.57       25.98      3.55 o
   6   4   5        2.93        2.90      3.18 o
   7   4   5      594.06      641.13     13.70 o
   8   4   5        0.02        4.10      3.99 o
   9   4   5       32.12       31.11      6.54 o
  10   4   5        3.11        2.49      7.98 o
 -10   5   5      133.43      129.37     14.10 o
  -9   5   5       15.93       11.53      8.25 o
  -8   5   5      300.28      331.83     17.49 o
  -7   5   5       70.30       55.25      6.43 o
  -6   5   5      106.08      112.03      6.46 o
  -5   5   5      120.52      106.17      5.05 o
  -4   5   5      322.51      321.10      6.64 o
  -3   5   5        2.94        3.48      2.11 o
  -2   5   5      508.68      504.79      7.82 o
  -1   5   5      253.71      251.33      5.48 o
   0   5   5     1301.37     1358.29     11.56 o
   1   5   5        0.37        2.96      2.19 o
   2   5   5      866.97      883.42     13.92 o
   3   5   5        7.49        6.81      3.20 o
   4   5   5      360.08      357.94     10.14 o
   5   5   5        8.57        7.32      3.64 o
   6   5   5      261.87      272.46     10.30 o
   7   5   5       12.91        8.90      4.47 o
   8   5   5       52.78       53.33      6.35 o
   9   5   5       28.42       35.23      7.13 o
  -9   6   5       47.96       44.82     10.45 o
  -8   6   5        1.59        1.88      6.84 o
  -7   6   5      153.66      145.08      8.17 o
  -6   6   5       10.26        9.27      4.13 o
  -5   6   5      104.46      101.51      6.16 o
  -4   6   5       14.64        7.19      2.93 o
  -3   6   5     1111.23     1179.50     14.49 o
  -2   6   5        7.09        5.20      2.31 o
  -1   6   5       74.97       71.92      3.53 o
   0   6   5      286.88      274.01      6.79 o
   1   6   5      732.85      782.71     11.02 o
   2   6   5       22.23       23.41      3.83 o
   3   6   5        8.72        7.70      3.47 o
   4   6   5       93.07       95.78      6.24 o
   5   6   5      403.63      411.83     12.35 o
   6   6   5       69.65       65.68      6.26 o
   7   6   5       99.81      106.60      7.98 o
   8   6   5       21.98       24.33      6.08 o
   9   6   5       90.54       90.28      8.85 o
  -8   7   5       69.60       62.74     11.18 o
  -7   7   5       43.99       38.01      6.79 o
  -6   7   5        2.21        1.65      4.37 o
  -5   7   5        4.36        8.68      4.34 o
  -4   7   5      211.18      213.43      8.57 o
  -3   7   5       12.67        9.69      3.31 o
  -2   7   5      196.54      201.96      6.70 o
  -1   7   5       92.89       87.05      4.75 o
   0   7   5      475.29      491.90      9.71 o
   1   7   5        1.20        2.20      3.28 o
   2   7   5       80.12       85.07      5.86 o
   3   7   5        1.64        2.44      3.74 o
   4   7   5       27.79       29.40      4.85 o
   5   7   5       12.23       16.14      4.83 o
   6   7   5       83.64       86.26      7.43 o
   7   7   5        1.49       -0.35      5.26 o
   8   7   5       41.09       34.34      7.19 o
  -8   8   5        9.70       10.07      9.66 o
  -7   8   5       19.89       15.09      8.93 o
  -6   8   5       13.81        8.90      5.50 o
  -5   8   5       25.47       21.62      5.27 o
  -4   8   5       26.78       23.76      5.23 o
  -3   8   5       27.24       21.81      5.70 o
  -2   8   5      156.37      150.50      7.46 o
  -1   8   5      201.00      187.11      8.00 o
   0   8   5      185.79      177.25      9.49 o
   1   8   5      182.53      189.66      8.28 o
   2   8   5       39.16       32.56      4.97 o
   3   8   5       82.59       73.92      6.30 o
   4   8   5      144.26      136.61      8.33 o
   5   8   5      100.17      102.32      7.81 o
   6   8   5        9.12        7.08      5.29 o
   7   8   5       13.48       10.17      6.46 o
  -6   9   5      112.05      118.54     10.34 o
  -5   9   5       27.58       21.51      7.30 o
  -4   9   5       27.10       23.71      6.83 o
  -3   9   5        0.05       -0.76      6.05 o
  -2   9   5      241.38      245.17     11.83 o
  -1   9   5        3.63        0.59      5.29 o
   0   9   5       24.81       14.56      5.84 o
   1   9   5        0.01       -0.81      5.39 o
   2   9   5       70.00       74.55      6.92 o
   3   9   5        4.09        8.13      5.29 o
   4   9   5       30.94       31.14      6.24 o
   5   9   5       26.99       25.10      6.08 o
   6   9   5       75.18       77.67      8.41 o
  -5  10   5       68.50       71.04      9.60 o
  -4  10   5        3.30       11.36      7.46 o
  -3  10   5       38.76       38.17      8.03 o
  -2  10   5       58.66       55.25     10.26 o
  -1  10   5      337.36      371.33     19.12 o
   0  10   5        0.16       -3.93      6.40 o
   1  10   5       21.02       22.24      6.95 o
   2  10   5       21.46       22.51      7.11 o
   3  10   5       98.94      109.49     10.14 o
   4  10   5        0.34        1.33      7.38 o
  -2  11   5       73.03       84.20     12.26 o
  -1  11   5        7.64        3.69     10.11 o
   0  11   5       91.09       96.79     13.37 o
   1  11   5       19.32       10.82      9.73 o
   2  11   5       57.93       70.72     10.17 o
 -10   0   6      112.29       90.30     13.72 o
  -8   0   6      211.66      195.56     11.78 o
  -6   0   6      272.98      305.69      7.37 o
  -4   0   6      418.18      415.42      6.22 o
  -2   0   6     1004.77      961.19     21.59 o
   0   0   6     5716.95     6085.38     29.51 o
   2   0   6     1176.95     1118.33     12.53 o
   4   0   6      983.12      974.57     13.16 o
   6   0   6      133.51      121.12      8.17 o
   8   0   6      246.30      258.65     13.64 o
  10   0   6      122.53      133.05     13.16 o
 -11   1   6       40.38       32.77     14.37 o
 -10   1   6        2.11        5.43      7.73 o
  -9   1   6      213.71      205.59     10.60 o
  -8   1   6       24.47       21.92      4.37 o
  -7   1   6      334.27      329.04      9.52 o
  -6   1   6       15.44       12.31      2.26 o
  -5   1   6      615.92      655.67      7.56 o
  -4   1   6       85.02       83.85      3.10 o
  -3   1   6      740.66      682.64      6.76 o
  -2   1   6      112.42      110.08      2.28 o
  -1   1   6     2470.29     2508.92     13.89 o
   0   1   6      565.02      666.52      5.51 o
   1   1   6     2676.53     2732.14     12.67 o
   2   1   6        8.64        7.40      1.39 o
   3   1   6      880.55      897.36      8.08 o
   4   1   6      562.87      588.05      7.35 o
   5   1   6      588.79      586.66      9.19 o
   6   1   6       25.74       24.34      3.10 o
   7   1   6      146.89      130.67      5.46 o
   8   1   6       86.35       76.26      6.46 o
   9   1   6      252.19      270.17     11.25 o
  10   1   6       12.70        2.20      7.00 o
 -11   2   6        0.11       -2.52     13.26 o
 -10   2   6       45.53       26.67      8.36 o
  -9   2   6        6.46       -3.45      6.13 o
  -8   2   6      450.82      446.17     13.92 o
  -7   2   6        7.36        3.17      3.37 o
  -6   2   6      394.73      402.40      7.54 o
  -5   2   6      120.72      109.54      3.86 o
  -4   2   6      945.98      924.01     10.25 o
  -3   2   6      104.78      111.32      3.37 o
  -2   2   6     1205.37     1180.80      9.27 o
  -1   2   6      669.81      706.32      6.70 o
   0   2   6     1806.13     1804.14     10.87 o
   1   2   6        7.01        9.09      1.35 o
   2   2   6     1563.56     1628.64      9.77 o
   3   2   6      205.31      202.50      3.09 o
   4   2   6      205.53      215.84      4.97 o
   5   2   6       18.13       14.54      2.41 o
   6   2   6      499.66      527.53     10.71 o
   7   2   6       29.09       30.22      4.05 o
   8   2   6      130.35      126.98      7.82 o
   9   2   6       25.73       22.79      5.61 o
  10   2   6      105.50      108.96      8.96 o
 -10   3   6        6.72        4.61      8.30 o
  -9   3   6      199.90      189.02     13.75 o
  -8   3   6       17.95       10.07      6.35 o
  -7   3   6      388.83      383.73     12.24 o
  -6   3   6       43.45       40.93      3.33 o
  -5   3   6      319.97      343.93      6.73 o
  -4   3   6       23.06       25.72      2.38 o
  -3   3   6      777.30      774.19      8.51 o
  -2   3   6      849.40      905.99      9.30 o
  -1   3   6     2464.68     2529.50     15.51 o
   0   3   6        5.12        4.91      1.58 o
   1   3   6     1569.18     1518.48     15.54 o
   2   3   6      245.48      247.90      3.96 o
   3   3   6     1137.68     1144.10     13.86 o
   4   3   6        9.51        6.08      2.65 o
   5   3   6       37.40       34.35      3.60 o
   6   3   6       19.12       16.81      3.50 o
   7   3   6      360.93      371.66     10.31 o
   8   3   6       12.05       11.23      4.18 o
   9   3   6       22.66       16.60      5.83 o
  10   3   6        6.60        8.03      6.76 o
 -10   4   6      214.87      223.60     16.11 o
  -9   4   6        7.00        4.88      6.83 o
  -8   4   6      192.77      206.98     13.84 o
  -7   4   6        8.89       11.86      5.78 o
  -6   4   6      516.92      531.02     10.30 o
  -5   4   6        0.10       -1.57      2.25 o
  -4   4   6      135.71      139.26      4.42 o
  -3   4   6       17.96       14.41      2.23 o
  -2   4   6     1184.17     1215.13     11.06 o
  -1   4   6       54.76       49.04      2.66 o
   0   4   6     1292.26     1289.83     11.25 o
   1   4   6       33.26       28.81      1.90 o
   2   4   6     1132.37     1094.85     14.57 o
   3   4   6        5.09        3.53      2.76 o
   4   4   6      391.28      412.61      9.27 o
   5   4   6       42.79       38.35      3.91 o
   6   4   6       49.59       47.22      4.61 o
   7   4   6       12.28       11.75      3.93 o
   8   4   6      148.46      143.39      7.71 o
   9   4   6        2.35        3.96      6.24 o
 -10   5   6       13.58       22.76     10.11 o
  -9   5   6       69.35       72.46     10.79 o
  -8   5   6        0.19       -3.37      6.45 o
  -7   5   6      408.44      443.57     18.79 o
  -6   5   6       37.65       34.45      4.53 o
  -5   5   6      191.68      194.42      6.46 o
  -4   5   6       16.95       17.60      2.68 o
  -3   5   6      785.54      800.45     10.45 o
  -2   5   6      257.51      250.49      5.61 o
  -1   5   6      372.88      360.70      6.43 o
   0   5   6        6.86        6.05      1.95 o
   1   5   6      911.47      875.26     10.72 o
   2   5   6       32.14       28.46      3.69 o
   3   5   6      131.99      136.90      6.45 o
   4   5   6        0.99        3.53      3.31 o
   5   5   6      264.68      281.81      9.99 o
   6   5   6        3.04        2.99      3.85 o
   7   5   6       96.75       98.66      7.37 o
   8   5   6       19.28       12.86      5.56 o
   9   5   6       94.88       90.60      8.60 o
  -9   6   6       57.25       63.13     11.45 o
  -8   6   6       87.97       72.13     10.49 o
  -7   6   6        3.92        5.84      6.98 o
  -6   6   6      153.80      146.07      7.51 o
  -5   6   6       78.75       69.44      5.54 o
  -4   6   6      239.92      246.50      7.27 o
  -3   6   6        9.15        5.51      2.50 o
  -2   6   6      328.41      328.41      6.76 o
  -1   6   6        5.09        2.99      2.11 o
   0   6   6      852.34      867.75     11.97 o
   1   6   6        7.93        6.76      3.42 o
   2   6   6      200.49      206.38      7.76 o
   3   6   6       17.74       14.51      3.80 o
   4   6   6      204.32      208.85      8.79 o
   5   6   6       71.89       61.00      5.99 o
   6   6   6       65.92       57.78      6.19 o
   7   6   6        3.00        6.64      4.88 o
   8   6   6      103.61      107.45      8.54 o
  -8   7   6        0.59        3.06      8.93 o
  -7   7   6       42.09       44.86      9.20 o
  -6   7   6        5.88        0.05      4.23 o
  -5   7   6      107.83       91.42      6.45 o
  -4   7   6        7.62        4.01      4.01 o
  -3   7   6        7.03        5.70      3.18 o
  -2   7   6        1.03        0.24      3.33 o
  -1   7   6      578.77      600.04     10.87 o
   0   7   6        1.09       -1.43      2.98 o
   1   7   6      380.57      407.33     11.01 o
   2   7   6        0.54        1.55      3.48 o
   3   7   6      300.86      335.69     11.02 o
   4   7   6        0.24       -3.83      3.83 o
   5   7   6       62.06       60.79      6.40 o
   6   7   6        0.80        2.33      4.69 o
   7   7   6       24.32       24.79      6.35 o
   8   7   6        0.90        5.91      6.65 o
  -7   8   6        5.08        3.45      9.03 o
  -6   8   6       46.55       42.00      7.33 o
  -5   8   6       15.37       11.39      5.20 o
  -4   8   6      125.17      117.65      7.48 o
  -3   8   6        5.31       -0.46      4.85 o
  -2   8   6      107.77      108.92      6.75 o
  -1   8   6        0.43       -1.30      3.71 o
   0   8   6      191.33      200.39      8.51 o
   1   8   6        3.41        5.24      3.98 o
   2   8   6      169.66      170.35      8.58 o
   3   8   6       56.31       59.36      6.03 o
   4   8   6       50.53       52.17      6.22 o
   5   8   6       10.89        9.57      4.99 o
   6   8   6      101.20      108.15      8.84 o
   7   8   6        8.76        6.53      6.54 o
  -6   9   6        1.27       10.80     12.72 o
  -5   9   6       47.57       33.31      7.79 o
  -4   9   6        8.12        8.87      6.45 o
  -3   9   6      140.85      146.19      9.93 o
  -2   9   6       36.50       26.63      6.30 o
  -1   9   6       91.65       84.90      7.87 o
   0   9   6       31.29       34.09      6.34 o
   1   9   6      138.02      137.51      9.55 o
   2   9   6        4.73        4.05      4.96 o
   3   9   6       34.13       33.82      5.94 o
   4   9   6        6.73        2.04      5.16 o
   5   9   6       43.00       44.16      7.10 o
   6   9   6        0.16       -4.59      6.43 o
  -5  10   6        4.24        7.49      9.87 o
  -4  10   6        6.60       10.90      7.73 o
  -3  10   6        2.66       10.22      8.87 o
  -2  10   6       70.12       74.19     10.90 o
  -1  10   6       12.06       11.83      8.63 o
   0  10   6      108.09      105.44      9.96 o
   1  10   6       23.01       28.26      7.25 o
   2  10   6      174.79      178.14     12.16 o
   3  10   6        2.15        7.18      7.08 o
   4  10   6       16.84       15.89      6.76 o
  -2  11   6        3.04        5.46     10.23 o
  -1  11   6       78.34       93.67     13.02 o
   0  11   6        1.24       -6.97      9.65 o
   1  11   6       24.32       23.33      8.96 o
  -9   0   7      138.13      149.93     11.25 o
  -7   0   7      622.79      619.81     18.18 o
  -5   0   7     1900.20     1996.69     16.55 o
  -3   0   7      751.82      920.43     31.54 o
  -1   0   7     1760.99     1824.95     13.27 o
   1   0   7     1093.28     1144.81     14.78 o
   3   0   7     1964.28     2054.77     21.78 o
   5   0   7      608.43      588.07     11.42 o
   7   0   7      396.19      425.01     15.97 o
   9   0   7      229.40      243.89     12.75 o
 -11   1   7        7.21       11.12     12.96 o
 -10   1   7       43.35       35.75      8.90 o
  -9   1   7       34.70       32.99      4.96 o
  -8   1   7      522.07      525.28     13.04 o
  -7   1   7      103.09       82.71      5.64 o
  -6   1   7      346.24      327.09      9.06 o
  -5   1   7      360.30      334.85      6.18 o
  -4   1   7     1427.32     1439.51     12.92 o
  -3   1   7        0.90        0.46      1.28 o
  -2   1   7      530.57      465.36      4.29 o
  -1   1   7     1801.48     2084.73     12.15 o
   0   1   7     3912.85     4330.25     17.11 o
   1   1   7       57.82       51.48      1.90 o
   2   1   7     2633.41     2712.46     16.27 o
   3   1   7        4.17        2.90      1.60 o
   4   1   7      949.67      945.46      9.34 o
   5   1   7        1.26        3.26      2.42 o
   6   1   7      275.33      298.22      7.52 o
   7   1   7        2.17        5.75      3.50 o
   8   1   7       83.03       77.15      6.56 o
   9   1   7       58.55       57.94      6.62 o
  10   1   7      153.28      157.66     12.05 o
 -11   2   7       69.77       74.97     11.96 o
 -10   2   7        5.62        9.25      8.16 o
  -9   2   7      116.66       97.82     10.47 o
  -8   2   7       40.98       34.77      4.83 o
  -7   2   7      429.84      434.92     13.11 o
  -6   2   7       60.61       57.80      4.58 o
  -5   2   7      278.98      294.84      5.89 o
  -4   2   7        4.24        4.31      1.93 o
  -3   2   7      950.40      922.35      8.71 o
  -2   2   7        4.21        5.13      1.54 o
  -1   2   7      925.36      903.07      9.54 o
   0   2   7       33.16       41.89      2.12 o
   1   2   7     3281.70     3414.26     16.01 o
   2   2   7       94.71      103.90      2.74 o
   3   2   7      902.58      860.72      7.25 o
   4   2   7      169.23      154.84      4.40 o
   5   2   7      278.88      310.93      6.60 o
   6   2   7       14.74       16.36      3.29 o
   7   2   7       46.91       47.30      4.50 o
   8   2   7       11.83        9.01      4.77 o
   9   2   7       89.69       90.14      7.95 o
  10   2   7        3.60        2.60      6.51 o
 -10   3   7       90.27       82.30     11.26 o
  -9   3   7       13.30        5.46      6.51 o
  -8   3   7       71.88       66.62      8.71 o
  -7   3   7        3.59        6.72      3.67 o
  -6   3   7     1149.06     1154.01     14.56 o
  -5   3   7        5.61        3.41      2.30 o
  -4   3   7      295.09      294.68      5.99 o
  -3   3   7        1.79        2.96      1.81 o
  -2   3   7     1037.09     1064.96      9.99 o
  -1   3   7       15.66       18.04      1.95 o
   0   3   7      133.88      107.67      3.22 o
   1   3   7       88.60       82.63      2.72 o
   2   3   7      858.57      852.96      6.65 o
   3   3   7      110.54      105.63      4.56 o
   4   3   7      319.46      343.71      8.11 o
   5   3   7        8.28        9.06      2.84 o
   6   3   7      118.24      107.66      5.69 o
   7   3   7        0.39       -0.79      3.39 o
   8   3   7      168.26      180.28      8.20 o
   9   3   7        0.39       -0.27      5.39 o
  10   3   7       11.76       10.53      6.94 o
 -10   4   7        7.96        9.49      9.63 o
  -9   4   7      151.45      155.10     13.35 o
  -8   4   7       10.04        9.33      6.56 o
  -7   4   7      232.13      238.88     13.83 o
  -6   4   7       24.74       18.18      3.52 o
  -5   4   7      550.51      564.06      8.93 o
  -4   4   7       19.39       11.67      2.46 o
  -3   4   7       67.92       66.52      3.26 o
  -2   4   7       44.89       45.49      2.74 o
  -1   4   7      754.44      769.52      8.79 o
   0   4   7        8.01        5.46      1.87 o
   1   4   7      412.85      390.29      5.89 o
   2   4   7       14.53       17.17      3.09 o
   3   4   7     1030.99     1020.41     15.27 o
   4   4   7       43.70       26.15      3.50 o
   5   4   7       47.54       50.23      4.37 o
   6   4   7        0.15       -2.01      3.12 o
   7   4   7       99.25       94.84      6.27 o
   8   4   7        0.18        1.84      4.31 o
   9   4   7        3.97       -3.31      5.89 o
 -10   5   7       64.94       66.67     11.48 o
  -9   5   7       20.29       22.74      9.03 o
  -8   5   7      109.15      104.33     11.55 o
  -7   5   7        0.63        0.62      5.51 o
  -6   5   7      185.23      192.35      9.28 o
  -5   5   7       34.11       29.56      3.50 o
  -4   5   7      198.91      199.05      5.62 o
  -3   5   7        0.00       -2.17      2.17 o
  -2   5   7      305.89      302.00      6.22 o
  -1   5   7      120.66      111.59      3.93 o
   0   5   7      951.24      996.65     31.54 o
   1   5   7        6.68        5.04      2.39 o
   2   5   7      754.43      750.23     13.53 o
   3   5   7        8.03        2.88      3.22 o
   4   5   7      185.27      188.06      7.92 o
   5   5   7        9.98       11.18      4.02 o
   6   5   7       28.97       24.98      4.91 o
   7   5   7        3.39        0.02      4.51 o
   8   5   7       26.18       30.06      6.16 o
   9   5   7        2.18        2.71      6.81 o
  -9   6   7       46.36       42.43     10.69 o
  -8   6   7       17.29        3.80      7.48 o
  -7   6   7      221.13      229.24     14.67 o
  -6   6   7        1.55        2.19      4.69 o
  -5   6   7      268.81      255.37      8.92 o
  -4   6   7      113.71      101.02      5.20 o
  -3   6   7      528.43      581.29      9.41 o
  -2   6   7        4.46        5.29      2.38 o
  -1   6   7      135.35      126.09      5.15 o
   0   6   7       34.41       28.23      3.37 o
   1   6   7      763.55      764.34     14.03 o
   2   6   7       38.26       39.61      4.47 o
   3   6   7       76.30       74.71      5.69 o
   4   6   7        3.94        3.82      3.83 o
   5   6   7      332.68      340.30     11.67 o
   6   6   7        1.36        5.48      4.45 o
   7   6   7       24.27       22.74      5.43 o
   8   6   7       13.38       11.85      5.84 o
  -8   7   7      154.49      158.06     14.35 o
  -7   7   7        2.96        0.43      7.11 o
  -6   7   7      195.77      188.17     10.83 o
  -5   7   7        8.02        8.32      4.26 o
  -4   7   7      223.41      212.00      8.44 o
  -3   7   7        4.90        3.80      2.91 o
  -2   7   7       74.69       76.45      5.45 o
  -1   7   7        7.40        3.14      3.01 o
   0   7   7      343.86      342.76     10.03 o
   1   7   7        0.24       -0.86      3.67 o
   2   7   7      403.65      427.60     12.05 o
   3   7   7        0.22        2.71      3.77 o
   4   7   7      327.50      331.02     11.61 o
   5   7   7        6.32        3.99      4.85 o
   6   7   7      102.08      108.64      8.24 o
   7   7   7        0.86       -1.62      5.43 o
   8   7   7       42.25       39.99      9.23 o
  -7   8   7       98.70      124.29     13.27 o
  -6   8   7        0.20       -0.41      8.08 o
  -5   8   7       88.62       88.76      7.19 o
  -4   8   7       62.56       67.73      7.65 o
  -3   8   7       94.77       91.71      7.60 o
  -2   8   7       20.02       15.93      4.74 o
  -1   8   7      282.82      292.59     11.86 o
   0   8   7       40.84       28.64      4.89 o
   1   8   7      292.51      302.98     10.61 o
   2   8   7       49.85       52.27      5.72 o
   3   8   7      303.67      313.37     11.63 o
   4   8   7      102.34      110.90      8.00 o
   5   8   7       44.30       43.70      6.53 o
   6   8   7        2.53        7.03      5.75 o
   7   8   7       42.65       37.57      7.59 o
  -6   9   7       50.46       30.36     15.05 o
  -5   9   7        5.06       -1.68      8.28 o
  -4   9   7      117.03      119.11      9.44 o
  -3   9   7        0.60        2.57      6.24 o
  -2   9   7       96.15       88.08     10.22 o
  -1   9   7       16.41       18.91      5.94 o
   0   9   7      121.48      125.06      9.57 o
   1   9   7       18.23       13.99      6.53 o
   2   9   7      115.79      116.46      7.86 o
   3   9   7       25.27       25.18      5.92 o
   4   9   7       36.59       27.99      6.24 o
   5   9   7        8.46       16.77      6.43 o
  -5  10   7       79.90       40.22     16.16 o
  -4  10   7        0.02       -4.88      7.76 o
  -3  10   7        2.25       -5.48      8.98 o
  -2  10   7       35.34       24.14      8.81 o
  -1  10   7       53.96       59.62     10.58 o
   0  10   7        0.02       -2.04      6.34 o
   1  10   7       20.14       18.53      6.95 o
   2  10   7       47.76       35.43      8.51 o
   3  10   7      155.44      169.92     12.20 o
   4  10   7        4.16       -5.26      6.67 o
  -1  11   7        0.20        1.82      9.79 o
   0  11   7       29.89       17.82     10.85 o
 -10   0   8       69.49       86.75     10.96 o
  -8   0   8       63.44       58.78      7.54 o
  -6   0   8      951.47      919.01     29.46 o
  -4   0   8     1621.73     1746.07     37.49 o
  -2   0   8     6457.62     6781.20     48.66 o
   0   0   8     1602.89     1628.58     16.73 o
   2   0   8     1956.32     1992.16     18.21 o
   4   0   8      610.12      593.31     11.01 o
   6   0   8      188.70      196.66     10.33 o
   8   0   8      292.19      295.57     22.62 o
  10   0   8      109.83      121.25     13.64 o
 -11   1   8      150.12      154.57     20.34 o
 -10   1   8        2.37       -0.36      5.89 o
  -9   1   8       68.22       57.62      6.13 o
  -8   1   8      115.96      116.32      7.24 o
  -7   1   8     1024.03      970.25     24.20 o
  -6   1   8      316.37      297.39      9.12 o
  -5   1   8      776.52      762.36     14.84 o
  -4   1   8       14.11       15.46      2.07 o
  -3   1   8     1625.06     1627.61     18.04 o
  -2   1   8      220.19      229.38      3.06 o
  -1   1   8      781.54      730.18      6.92 o
   0   1   8      932.85     1042.13      8.08 o
   1   1   8     1522.18     1577.93     10.39 o
   2   1   8      142.17      141.57      3.53 o
   3   1   8     2381.42     2438.49     15.09 o
   4   1   8        3.85        5.01      1.90 o
   5   1   8      727.11      742.33     10.90 o
   6   1   8       44.68       33.75      3.55 o
   7   1   8      256.30      281.28     10.01 o
   8   1   8       20.31       16.82      4.85 o
   9   1   8       42.39       46.52      7.78 o
  10   1   8        1.71        4.83      7.59 o
 -10   2   8       40.81       41.86      8.89 o
  -9   2   8        0.22        2.49      5.54 o
  -8   2   8      456.27      470.48     12.81 o
  -7   2   8       26.97       24.33      4.21 o
  -6   2   8      401.58      387.88     10.17 o
  -5   2   8       63.85       59.98      4.55 o
  -4   2   8     1248.10     1231.46     10.52 o
  -3   2   8      169.08      167.89      3.93 o
  -2   2   8       17.00        9.84      1.71 o
  -1   2   8      164.59      161.45      3.67 o
   0   2   8      946.76      928.02      8.49 o
   1   2   8       77.69       68.39      2.50 o
   2   2   8     1113.65     1151.67      9.44 o
   3   2   8       57.00       42.64      2.68 o
   4   2   8     1290.75     1242.36     13.00 o
   5   2   8        5.09        2.79      2.77 o
   6   2   8      319.67      326.14      8.87 o
   7   2   8       39.38       37.82      4.42 o
   8   2   8       18.59       16.20      5.07 o
   9   2   8        0.16       -1.68      5.20 o
  10   2   8       39.02       41.93      8.57 o
 -10   3   8        6.47       -0.59      8.66 o
  -9   3   8      106.53       96.74     11.07 o
  -8   3   8        8.48        7.87      6.24 o
  -7   3   8        5.89        7.06      3.71 o
  -6   3   8        2.15       -0.48      3.18 o
  -5   3   8     1018.95     1033.84     12.89 o
  -4   3   8       12.18        8.51      2.07 o
  -3   3   8      587.88      580.47      7.60 o
  -2   3   8       48.78       52.47      2.74 o
  -1   3   8     1470.79     1649.34     31.98 o
   0   3   8      105.98      102.38      3.37 o
   1   3   8      421.55      435.86      7.92 o
   2   3   8       24.45       23.12      1.88 o
   3   3   8      158.34      139.76      5.18 o
   4   3   8       31.66       26.34      3.28 o
   5   3   8      126.23      121.20      5.65 o
   6   3   8       69.39       62.04      4.80 o
   7   3   8       19.97       21.53      4.21 o
   8   3   8       10.45       11.55      5.04 o
   9   3   8       67.12       72.84      7.76 o
 -10   4   8       70.44       77.58     11.77 o
  -9   4   8       19.13       11.97      7.81 o
  -8   4   8       27.20       20.80      6.92 o
  -7   4   8       81.56       82.16      9.11 o
  -6   4   8      412.00      405.43     10.82 o
  -5   4   8        1.85        4.55      2.69 o
  -4   4   8      239.92      240.77      5.78 o
  -3   4   8      314.81      303.78      6.10 o
  -2   4   8      314.42      341.90      6.54 o
  -1   4   8      293.80      300.94      5.77 o
   0   4   8      111.86      116.75      3.77 o
   1   4   8       30.61       30.16      2.20 o
   2   4   8      488.25      473.33     10.20 o
   3   4   8       98.99       88.81      5.39 o
   4   4   8      344.79      340.08      8.84 o
   5   4   8        4.19        3.69      3.18 o
   6   4   8      107.13      113.79      6.41 o
   7   4   8       33.55       38.25      4.99 o
   8   4   8       17.08       15.74      4.72 o
   9   4   8        0.95        0.06      6.32 o
  -9   5   8       82.10       91.22     11.66 o
  -8   5   8       56.98       47.61      9.17 o
  -7   5   8      254.73      251.93     14.64 o
  -6   5   8       45.30       31.79      5.67 o
  -5   5   8      302.71      301.04      7.90 o
  -4   5   8        0.09        2.31      2.47 o
  -3   5   8      178.27      184.22      5.31 o
  -2   5   8        0.22       -0.41      2.12 o
  -1   5   8       17.35       17.63      2.50 o
   0   5   8        0.04       -0.02      2.03 o
   1   5   8      467.95      489.28     10.69 o
   2   5   8       99.09       99.72      5.70 o
   3   5   8      489.59      508.11     12.07 o
   4   5   8       78.10       83.25      5.86 o
   5   5   8      447.70      467.11     12.99 o
   6   5   8        2.17       -1.85      3.90 o
   7   5   8       13.11       14.83      5.16 o
   8   5   8       47.66       48.04      6.70 o
   9   5   8       26.20       21.97      8.96 o
  -9   6   8       31.56       25.07      8.01 o
  -8   6   8       26.97       24.77      8.41 o
  -7   6   8       13.47       19.31      7.25 o
  -6   6   8      271.72      301.29     15.95 o
  -5   6   8       17.13       14.71      4.09 o
  -4   6   8      283.77      298.17      9.11 o
  -3   6   8       50.54       44.30      3.52 o
  -2   6   8      887.75      942.17     12.39 o
  -1   6   8       48.64       43.11      3.28 o
   0   6   8      254.32      262.94      8.52 o
   1   6   8        0.85       -1.92      3.41 o
   2   6   8      469.56      438.11     11.42 o
   3   6   8        0.57        3.18      3.69 o
   4   6   8      124.64      130.64      7.49 o
   5   6   8       16.36       19.15      4.61 o
   6   6   8       62.84       52.49      6.40 o
   7   6   8       15.39       17.63      5.75 o
   8   6   8       66.67       77.39      8.17 o
  -8   7   8        0.04       -0.81      9.06 o
  -7   7   8      230.46      223.61     12.54 o
  -6   7   8       22.70       23.00      7.52 o
  -5   7   8      226.29      231.36     10.74 o
  -4   7   8       27.39       25.41      4.10 o
  -3   7   8      316.83      326.65      8.74 o
  -2   7   8        4.80        1.79      3.18 o
  -1   7   8      312.02      322.75      8.47 o
   0   7   8       13.92       13.30      3.94 o
   1   7   8      166.90      170.21      7.90 o
   2   7   8       88.95       82.60      6.24 o
   3   7   8      571.39      575.81     14.46 o
   4   7   8        1.07        3.50      4.24 o
   5   7   8       88.95       97.76      7.75 o
   6   7   8        0.07        4.45      5.12 o
   7   7   8      141.50      159.20     10.33 o
  -7   8   8        1.16        3.09      9.15 o
  -6   8   8      118.73      118.97     12.13 o
  -5   8   8        0.10        3.90      7.63 o
  -4   8   8      287.74      285.59     12.21 o
  -3   8   8       30.97       31.99      5.26 o
  -2   8   8       29.12       26.29      5.05 o
  -1   8   8        6.49       -0.57      4.77 o
   0   8   8      196.05      209.76      8.95 o
   1   8   8        6.28        3.67      4.21 o
   2   8   8      230.26      245.55     10.09 o
   3   8   8        1.39       -1.60      4.39 o
   4   8   8      311.56      344.29     12.70 o
   5   8   8        7.22        6.64      5.27 o
   6   8   8      110.36      120.42      9.41 o
  -6   9   8        0.21       -6.22     14.16 o
  -5   9   8       97.29       91.28     16.50 o
  -4   9   8       17.90       21.00      7.32 o
  -3   9   8      171.89      175.35     10.72 o
  -2   9   8        0.02       -0.46      5.70 o
  -1   9   8       69.51       75.20      8.28 o
   0   9   8        0.12        0.59      5.08 o
   1   9   8      187.28      205.07     11.75 o
   2   9   8        0.09        1.01      5.15 o
   3   9   8       37.56       31.79      6.21 o
   4   9   8        1.39       -2.98      5.65 o
   5   9   8       74.00       80.53      8.22 o
  -4  10   8       85.19       91.49     18.28 o
  -3  10   8        8.61        1.62      9.55 o
  -2  10   8        8.46        3.18      8.66 o
  -1  10   8       20.26       28.48      7.97 o
   0  10   8       53.75       59.05      8.52 o
   1  10   8        1.71        7.33      7.05 o
   2  10   8       22.14       21.11      7.51 o
   3  10   8       13.01        7.98      7.52 o
 -11   0   9      315.51      387.67     28.45 o
  -9   0   9      101.44      122.20     12.40 o
  -7   0   9      640.95      646.20     19.97 o
  -5   0   9      160.05      179.60     10.36 o
  -3   0   9     2524.00     2497.38     30.47 o
  -1   0   9     1543.48     1551.98     11.64 o
   1   0   9     3772.65     3898.19     28.75 o
   3   0   9     1544.73     1551.41     17.49 o
   5   0   9      442.70      441.51     14.29 o
   7   0   9      203.76      195.72     11.74 o
   9   0   9        4.26       16.35      8.19 o
 -10   1   9       53.07       51.22      7.71 o
  -9   1   9       89.56       82.54      6.83 o
  -8   1   9      327.46      341.19     11.13 o
  -7   1   9       18.37        8.17      3.86 o
  -6   1   9      508.97      475.09     12.99 o
  -5   1   9      148.19      131.02      6.00 o
  -4   1   9     2479.81     2567.51     25.63 o
  -3   1   9      810.67      865.16     14.29 o
  -2   1   9     1283.96     1263.70     11.36 o
  -1   1   9       20.07       17.55      1.79 o
   0   1   9     1167.00     1180.87      8.85 o
   1   1   9      227.29      234.69      4.26 o
   2   1   9      591.20      608.82      7.35 o
   3   1   9       43.37       39.87      2.61 o
   4   1   9      864.92      858.66     11.18 o
   5   1   9       27.89       32.66      3.31 o
   6   1   9      534.52      582.89     12.39 o
   7   1   9       11.05        8.79      4.26 o
   8   1   9      113.02      107.77      7.70 o
   9   1   9        7.59        5.42      6.46 o
  10   1   9       40.96       57.26      7.41 o
 -10   2   9       40.45       42.89      9.38 o
  -9   2   9       52.26       43.21      6.60 o
  -8   2   9        3.53        6.59      3.67 o
  -7   2   9      214.02      225.56      8.90 o
  -6   2   9      230.64      222.36      8.08 o
  -5   2   9     1038.71     1054.50     16.01 o
  -4   2   9      241.32      217.66      7.21 o
  -3   2   9     1839.14     1866.88     14.43 o
  -2   2   9      127.04      129.42      3.36 o
  -1   2   9      486.32      424.25      6.02 o
   0   2   9      226.48      213.02      4.45 o
   1   2   9      374.49      388.88      5.50 o
   2   2   9      358.19      349.25      5.34 o
   3   2   9      238.61      218.64      5.16 o
   4   2   9       67.89       58.78      3.41 o
   5   2   9      782.89      787.94     12.78 o
   6   2   9       17.54       11.18      3.37 o
   7   2   9      155.07      161.22      8.43 o
   8   2   9        7.87        7.02      4.86 o
   9   2   9       90.95       94.19      8.16 o
 -10   3   9      176.25      184.41     14.56 o
  -9   3   9        1.73        0.16      7.16 o
  -8   3   9        3.65        3.69      4.59 o
  -7   3   9        3.01        6.54      3.75 o
  -6   3   9      259.94      250.83      8.76 o
  -5   3   9       22.84       13.29      3.50 o
  -4   3   9       47.75       44.70      3.23 o
  -3   3   9        7.01        4.37      2.01 o
  -2   3   9     1081.81     1139.63     12.15 o
  -1   3   9        0.03       -0.54      1.81 o
   0   3   9      558.84      578.49      8.25 o
   1   3   9       11.73       10.87      2.03 o
   2   3   9      843.27      855.61      9.39 o
   3   3   9       14.59       15.32      2.93 o
   4   3   9      458.93      452.80      9.71 o
   5   3   9       12.69        9.66      3.15 o
   6   3   9       56.18       44.44      4.47 o
   7   3   9        1.38        2.33      3.77 o
   8   3   9       32.71       28.61      5.91 o
   9   3   9        0.45        6.53      6.51 o
 -10   4   9        1.20        4.09      7.29 o
  -9   4   9      117.45      127.52     12.69 o
  -8   4   9       17.69       17.58      7.13 o
  -7   4   9        7.72        3.80      4.72 o
  -6   4   9       27.21       25.98      4.29 o
  -5   4   9      878.74      900.90     15.24 o
  -4   4   9       26.22       22.74      2.80 o
  -3   4   9       27.81       27.69      2.63 o
  -2   4   9       57.12       49.80      3.06 o
  -1   4   9      985.29     1004.43     10.58 o
   0   4   9       44.58       34.54      2.61 o
   1   4   9        4.79        5.61      2.04 o
   2   4   9       35.21       26.44      3.63 o
   3   4   9      737.19      746.84     13.76 o
   4   4   9       93.42       87.13      5.16 o
   5   4   9      151.51      163.73      7.05 o
   6   4   9       12.88       15.55      3.83 o
   7   4   9      134.23      128.01      7.16 o
   8   4   9        1.60        1.17      4.75 o
   9   4   9       14.67       17.39      7.06 o
  -9   5   9       14.15       18.63      8.73 o
  -8   5   9       51.45       59.14      9.54 o
  -7   5   9        2.22       -5.65      5.65 o
  -6   5   9      189.05      184.71      9.58 o
  -5   5   9        1.18        3.47      3.42 o
  -4   5   9      748.54      785.12     10.93 o
  -3   5   9       75.79       64.84      3.66 o
  -2   5   9      441.40      451.16      7.84 o
  -1   5   9       72.86       70.66      3.69 o
   0   5   9       88.96       88.84      3.69 o
   1   5   9        0.05        2.22      2.99 o
   2   5   9       99.14      100.99      5.94 o
   3   5   9       11.35        7.37      3.77 o
   4   5   9      192.47      195.06      8.51 o
   5   5   9        0.04       -1.05      3.91 o
   6   5   9      269.86      277.74     10.99 o
   7   5   9       43.85       45.47      6.24 o
   8   5   9       57.70       69.34      7.70 o
  -9   6   9       57.78       67.39     11.32 o
  -8   6   9       32.17       26.51      8.39 o
  -7   6   9       78.71       88.10     10.44 o
  -6   6   9       28.95       22.70      6.65 o
  -5   6   9       75.45       69.11      6.57 o
  -4   6   9       65.21       59.21      4.09 o
  -3   6   9      625.89      673.22     10.58 o
  -2   6   9      275.95      266.65      6.62 o
  -1   6   9      207.95      221.95      6.73 o
   0   6   9        0.89        1.20      3.23 o
   1   6   9      729.21      791.24     15.11 o
   2   6   9      143.16      139.41      7.11 o
   3   6   9      151.04      146.23      7.60 o
   4   6   9        5.77        5.80      4.10 o
   5   6   9      252.31      280.81     11.10 o
   6   6   9       23.52       20.32      5.64 o
   7   6   9       22.24       15.46      5.96 o
   8   6   9        3.61        1.27      6.32 o
  -8   7   9      110.23      112.16     13.29 o
  -7   7   9       11.85       20.00      8.44 o
  -6   7   9      169.48      164.76     12.77 o
  -5   7   9        0.87        0.87      5.61 o
  -4   7   9      292.91      287.65      8.71 o
  -3   7   9        0.85        1.25      3.85 o
  -2   7   9      280.73      296.47      8.33 o
  -1   7   9       28.47       19.59      3.74 o
   0   7   9      123.80      131.62      7.13 o
   1   7   9       43.58       36.18      4.91 o
   2   7   9      328.52      353.08     11.36 o
   3   7   9        9.24       11.61      4.61 o
   4   7   9      199.05      204.16      9.74 o
   5   7   9       78.53       82.60      7.35 o
   6   7   9      188.79      202.07     10.63 o
   7   7   9        0.35        1.17      6.35 o
  -7   8   9      164.35      191.08     15.49 o
  -6   8   9        3.48        4.20      8.46 o
  -5   8   9      139.31      124.46     16.65 o
  -4   8   9       40.55       21.29      7.65 o
  -3   8   9      484.83      499.78     13.15 o
  -2   8   9       12.14        9.90      4.74 o
  -1   8   9       81.49       82.19      6.37 o
   0   8   9       34.98       32.74      5.16 o
   1   8   9       89.55       90.76      6.76 o
   2   8   9       60.10       55.40      6.03 o
   3   8   9       83.53       80.62      7.11 o
   4   8   9       22.41       20.46      5.43 o
   5   8   9      133.98      137.23      9.46 o
   6   8   9        2.01        2.41      6.22 o
  -6   9   9       19.23        9.20     15.46 o
  -5   9   9        0.91        2.58     13.00 o
  -4   9   9      136.75      116.70     12.05 o
  -3   9   9        1.13        0.22      6.49 o
  -2   9   9       81.08       85.64      8.33 o
  -1   9   9        4.96       -0.11      5.99 o
   0   9   9      207.49      211.02     11.90 o
   1   9   9        1.61        6.16      5.12 o
   2   9   9       27.12       28.84      5.99 o
   3   9   9        3.16        1.47      5.59 o
   4   9   9      129.40      143.37      9.73 o
   5   9   9        0.11       -2.95      6.62 o
  -3  10   9       11.46       21.24     10.22 o
  -2  10   9        9.47        8.98      9.61 o
  -1  10   9       54.87       66.65      8.90 o
   0  10   9        1.37        1.76      7.11 o
   1  10   9        4.20        9.06      7.56 o
   2  10   9        4.55        1.93      7.51 o
   3  10   9       92.45       88.76     10.30 o
 -10   0  10      184.53      169.73     13.53 o
  -8   0  10      209.06      207.51     18.14 o
  -6   0  10      694.19      640.65     28.95 o
  -4   0  10      477.27      461.34     14.32 o
  -2   0  10     3154.04     3367.65     35.35 o
   0   0  10       67.94       40.28      3.26 o
   2   0  10     1604.82     1745.17     18.61 o
   4   0  10      164.98      187.93      6.98 o
   6   0  10      648.77      682.68     19.67 o
   8   0  10       49.37       53.57     12.85 o
 -10   1  10       44.23       54.20      8.49 o
  -9   1  10       61.10       50.83      5.94 o
  -8   1  10       15.51       13.92      4.36 o
  -7   1  10      478.24      518.98     15.16 o
  -6   1  10      202.85      191.19      8.03 o
  -5   1  10      129.12      119.46      6.07 o
  -4   1  10      321.20      310.46      9.90 o
  -3   1  10     2939.97     2968.33     24.57 o
  -2   1  10      588.07      619.98      9.36 o
  -1   1  10      542.44      509.87      6.24 o
   0   1  10      189.96      196.80      3.94 o
   1   1  10     1635.88     1754.45     12.45 o
   2   1  10      645.52      666.99      8.22 o
   3   1  10      141.08      145.92      4.24 o
   4   1  10        8.64        4.05      2.46 o
   5   1  10      463.75      475.42      9.30 o
   6   1  10       28.20       20.34      4.75 o
   7   1  10      198.30      213.24      9.36 o
   8   1  10        0.00        1.73      4.85 o
   9   1  10       37.84       31.28      7.48 o
 -10   2  10      106.65       91.71     11.61 o
  -9   2  10        4.20        4.15      4.72 o
  -8   2  10      150.59      135.90      8.96 o
  -7   2  10       14.87        8.90      3.91 o
  -6   2  10       65.19       69.68      5.37 o
  -5   2  10      102.86       75.77      5.10 o
  -4   2  10     1113.79     1108.70     16.33 o
  -3   2  10        2.36        1.03      2.95 o
  -2   2  10      764.28      718.93      7.65 o
  -1   2  10      320.95      349.00      5.65 o
   0   2  10     2498.28     2545.31     17.12 o
   1   2  10       37.45       36.52      2.30 o
   2   2  10      104.70      104.70      3.37 o
   3   2  10      160.93      151.25      4.61 o
   4   2  10      614.84      567.56      8.92 o
   5   2  10        0.41        0.59      2.88 o
   6   2  10      117.41      114.01      6.03 o
   7   2  10       42.97       36.59      5.46 o
   8   2  10      152.90      156.68      9.27 o
   9   2  10        0.62       10.60      6.22 o
 -10   3  10       14.26       13.27      8.38 o
  -9   3  10      259.71      286.15     16.92 o
  -8   3  10       21.67       21.22      5.13 o
  -7   3  10        8.01        9.84      4.17 o
  -6   3  10       50.07       50.51      4.88 o
  -5   3  10      977.91      980.96     14.46 o
  -4   3  10        3.19        3.14      2.85 o
  -3   3  10       72.91       62.03      3.12 o
  -2   3  10      186.78      184.82      4.62 o
  -1   3  10     1947.10     2051.38     16.73 o
   0   3  10        3.56        4.93      2.03 o
   1   3  10       38.03       38.11      2.58 o
   2   3  10        1.34        1.30      2.03 o
   3   3  10      732.42      738.90     11.80 o
   4   3  10        0.18       -0.27      2.77 o
   5   3  10      267.19      268.60      8.33 o
   6   3  10        0.21       -3.50      3.50 o
   7   3  10      176.86      179.69      8.19 o
   8   3  10       12.52       10.90      5.65 o
   9   3  10       66.13       63.34      8.05 o
 -10   4  10       61.76       62.94     14.75 o
  -9   4  10        2.21        4.78      7.22 o
  -8   4  10       36.94       24.28      7.71 o
  -7   4  10        0.01       -3.17      3.91 o
  -6   4  10      248.51      253.79      9.30 o
  -5   4  10       56.02       58.83      5.04 o
  -4   4  10      366.95      359.94      9.74 o
  -3   4  10        6.59        3.26      2.25 o
  -2   4  10      915.84      927.82     10.66 o
  -1   4  10      172.18      161.75      4.70 o
   0   4  10      286.14      291.60      5.97 o
   1   4  10      146.14      132.02      4.61 o
   2   4  10      185.19      198.84      7.40 o
   3   4  10      102.15       83.27      5.56 o
   4   4  10      291.87      277.01      8.38 o
   5   4  10       21.63       13.97      3.82 o
   6   4  10      252.47      252.39      9.17 o
   7   4  10       58.17       52.76      5.72 o
   8   4  10      124.88      131.73      9.33 o
   9   4  10        0.04       -3.17      6.72 o
  -9   5  10       98.00       94.65     12.42 o
  -8   5  10       34.55       29.63      8.44 o
  -7   5  10       21.09       18.33      6.98 o
  -6   5  10      109.69      104.84      7.95 o
  -5   5  10      166.31      174.10      7.71 o
  -4   5  10       41.93       34.56      4.31 o
  -3   5  10      435.16      426.69      8.01 o
  -2   5  10      383.90      388.31      7.52 o
  -1   5  10      837.61      865.62     10.71 o
   0   5  10        0.04       -1.95      2.47 o
   1   5  10      301.30      319.57      9.36 o
   2   5  10       94.47       89.24      5.88 o
   3   5  10      190.25      186.16      8.08 o
   4   5  10        6.64        3.77      3.82 o
   5   5  10      130.52      124.40      7.71 o
   6   5  10        2.57        4.39      4.74 o
   7   5  10      104.04      103.52      8.03 o
   8   5  10       48.27       52.65      7.73 o
  -9   6  10        5.54       -9.11      9.36 o
  -8   6  10      140.15      159.70     14.16 o
  -7   6  10       39.29       34.34      8.27 o
  -6   6  10       65.16       55.45      8.62 o
  -5   6  10        0.24       -2.09      4.53 o
  -4   6  10      183.18      177.19      7.51 o
  -3   6  10       20.23       19.69      3.12 o
  -2   6  10      488.75      495.82      9.04 o
  -1   6  10        2.22       -1.06      2.71 o
   0   6  10      160.18      167.40      7.21 o
   1   6  10      129.16      126.74      6.83 o
   2   6  10      393.18      420.29     11.80 o
   3   6  10       36.51       26.96      4.74 o
   4   6  10       47.73       45.93      5.56 o
   5   6  10       59.34       53.27      6.40 o
   6   6  10      221.11      216.47     10.77 o
   7   6  10        6.25       10.49      6.29 o
   8   6  10       15.72       19.91      9.00 o
  -8   7  10        0.40       -1.05      8.58 o
  -7   7  10      211.37      220.38     15.41 o
  -6   7  10        8.22       10.18      6.86 o
  -5   7  10       69.24       68.11      8.87 o
  -4   7  10        7.46        3.34      4.75 o
  -3   7  10      617.27      651.65     12.26 o
  -2   7  10        9.53        8.30      3.53 o
  -1   7  10       73.28       69.39      5.77 o
   0   7  10        0.52        1.33      3.67 o
   1   7  10      128.64      131.37      7.56 o
   2   7  10       23.53       18.31      4.88 o
   3   7  10       54.37       54.17      5.94 o
   4   7  10        0.17       -0.86      4.48 o
   5   7  10      123.00      132.29      8.73 o
   6   7  10       43.11       37.14      6.79 o
   7   7  10      130.37      143.39     10.36 o
  -7   8  10       23.24       11.23      9.96 o
  -6   8  10       42.36       36.90      9.77 o
  -5   8  10        0.21        6.00      9.95 o
  -4   8  10      137.72      120.90     16.28 o
  -3   8  10        3.51       10.12      4.88 o
  -2   8  10      203.32      224.83     11.20 o
  -1   8  10        1.67       -1.58      4.18 o
   0   8  10      237.61      246.69      9.96 o
   1   8  10       10.56       12.09      4.93 o
   2   8  10       31.78       32.52      5.53 o
   3   8  10       37.49       38.85      6.19 o
   4   8  10       75.50       62.66      7.25 o
   5   8  10        5.23        3.86      5.88 o
   6   8  10       28.43       29.68      7.19 o
  -6   9  10       16.86        4.12     14.02 o
  -5   9  10       29.65       20.75     14.21 o
  -4   9  10        0.02       -4.48     11.58 o
  -3   9  10       80.44       46.52     13.18 o
  -2   9  10       63.38       65.13      8.22 o
  -1   9  10       96.44      106.61      9.31 o
   0   9  10        4.74       -1.20      6.05 o
   1   9  10      134.85      143.94      9.01 o
   2   9  10        4.77        3.60      5.69 o
   3   9  10       16.45       15.81      6.40 o
   4   9  10        7.76       11.86      6.51 o
  -2  10  10       40.51       33.28     10.55 o
  -1  10  10        1.42        6.86      7.86 o
   0  10  10       42.44       38.81      8.44 o
   1  10  10        9.19        6.43      7.63 o
   2  10  10        0.96        5.75      7.95 o
  -9   0  11      135.35      120.95     11.13 o
  -7   0  11      186.90      192.10     13.11 o
  -5   0  11       21.73       27.08      5.16 o
  -3   0  11     1425.03     1456.55     25.14 o
  -1   0  11      688.62      763.60      9.09 o
   1   0  11     2479.28     2520.04     23.03 o
   3   0  11        3.62        4.62      2.85 o
   5   0  11      245.54      276.96     12.07 o
   7   0  11       11.41       19.12      9.85 o
   9   0  11       66.66       65.86     11.32 o
 -10   1  11      136.19      161.73     13.65 o
  -9   1  11        0.60       -0.92      5.24 o
  -8   1  11      190.04      191.02      9.15 o
  -7   1  11       24.12       21.95      4.32 o
  -6   1  11      261.43      297.80     12.53 o
  -5   1  11        0.27        1.27      2.96 o
  -4   1  11      508.79      533.65     11.37 o
  -3   1  11      536.74      525.28     10.66 o
  -2   1  11      600.15      657.40     11.32 o
  -1   1  11       31.69       23.25      2.12 o
   0   1  11     1043.11     1037.66      9.12 o
   1   1  11       88.31       81.57      3.07 o
   2   1  11      247.82      258.32      5.46 o
   3   1  11       91.46       88.03      3.61 o
   4   1  11      193.83      204.75      6.13 o
   5   1  11        8.25        5.70      2.82 o
   6   1  11      173.05      170.52      8.00 o
   7   1  11        6.11        5.83      4.69 o
   8   1  11       93.71      102.13      9.54 o
   9   1  11        1.19        0.36      7.38 o
 -10   2  11       18.71       12.51      8.49 o
  -9   2  11      185.06      172.11      9.27 o
  -8   2  11       18.13       17.79      5.02 o
  -7   2  11      323.86      346.56     11.02 o
  -6   2  11       70.66       59.71      5.18 o
  -5   2  11      354.32      365.96     11.61 o
  -4   2  11       36.59       33.97      4.20 o
  -3   2  11      567.20      593.55     11.50 o
  -2   2  11      179.34      165.26      4.10 o
  -1   2  11      859.83      872.19      9.93 o
   0   2  11      118.55      122.53      3.91 o
   1   2  11      709.60      701.84      8.05 o
   2   2  11      540.65      522.65      7.11 o
   3   2  11      341.34      345.89      6.92 o
   4   2  11       37.48       37.60      3.80 o
   5   2  11      298.55      294.29      8.54 o
   6   2  11      105.71      111.89      6.11 o
   7   2  11      174.85      181.34      9.27 o
   8   2  11       23.76       29.41      6.05 o
   9   2  11       87.89       93.28     10.64 o
 -10   3  11      107.36      100.66     12.32 o
  -9   3  11       42.26       39.31      8.77 o
  -8   3  11      143.43      138.81      8.16 o
  -7   3  11       10.82        8.66      4.20 o
  -6   3  11      220.75      220.65      8.68 o
  -5   3  11       38.10       34.34      4.31 o
  -4   3  11      124.33      111.21      5.84 o
  -3   3  11       51.60       54.11      4.75 o
  -2   3  11     1790.37     1818.73     16.73 o
  -1   3  11       84.80       74.97      3.47 o
   0   3  11     1076.84     1080.12     11.02 o
   1   3  11        0.53       -0.60      1.96 o
   2   3  11      961.39      982.97     11.12 o
   3   3  11       31.04       28.84      3.61 o
   4   3  11      152.43      139.65      6.11 o
   5   3  11        4.95        3.98      3.34 o
   6   3  11      133.85      134.09      6.84 o
   7   3  11        0.39        0.22      4.78 o
   8   3  11      158.33      144.77      9.36 o
   9   3  11        1.01        3.60      6.78 o
  -9   4  11      115.48      108.88     12.01 o
  -8   4  11       12.17       11.42      6.86 o
  -7   4  11      118.02      104.01      7.06 o
  -6   4  11        0.36       -0.44      3.55 o
  -5   4  11      417.10      399.97     10.90 o
  -4   4  11        4.04        1.19      3.29 o
  -3   4  11      297.11      302.40      7.33 o
  -2   4  11        0.58        0.03      2.23 o
  -1   4  11     1955.64     2010.31     16.01 o
   0   4  11        1.43        1.90      2.23 o
   1   4  11      118.50      113.83      5.67 o
   2   4  11       91.35       90.92      5.70 o
   3   4  11      768.21      790.13     14.95 o
   4   4  11        9.06        2.15      3.29 o
   5   4  11       13.03       14.60      3.96 o
   6   4  11       11.18       12.62      4.40 o
   7   4  11      457.92      531.02     13.92 o
   8   4  11        0.04       -1.73      5.89 o
  -9   5  11        8.87        7.94      8.52 o
  -8   5  11      282.76      301.56     17.58 o
  -7   5  11        0.04       -5.84      5.86 o
  -6   5  11       80.33       69.58      6.94 o
  -5   5  11       12.02       10.12      4.01 o
  -4   5  11      487.60      496.44     11.88 o
  -3   5  11       39.71       36.43      3.72 o
  -2   5  11      151.62      141.73      5.01 o
  -1   5  11       65.44       52.81      3.60 o
   0   5  11      762.77      756.04     14.49 o
   1   5  11       38.47       30.17      3.99 o
   2   5  11      163.39      175.59      7.65 o
   3   5  11       16.47       13.64      4.01 o
   4   5  11      252.25      254.18      9.88 o
   5   5  11        1.14        5.04      4.28 o
   6   5  11      176.74      164.22      9.08 o
   7   5  11       23.62       20.34      6.16 o
   8   5  11       80.45       69.75      9.90 o
  -8   6  11        0.03       -0.05      7.94 o
  -7   6  11       46.68       41.48      8.85 o
  -6   6  11       68.50       64.50      9.11 o
  -5   6  11       85.42       79.05      7.33 o
  -4   6  11        2.75        4.59      3.79 o
  -3   6  11      168.13      156.60      6.26 o
  -2   6  11      149.01      150.22      5.61 o
  -1   6  11      318.47      326.44      8.33 o
   0   6  11       39.54       36.02      4.64 o
   1   6  11      543.15      569.41     13.49 o
   2   6  11      113.46      101.50      6.83 o
   3   6  11       35.66       35.42      5.20 o
   4   6  11       17.44       11.58      4.70 o
   5   6  11      140.67      148.33      8.89 o
   6   6  11      105.32      112.09      8.47 o
   7   6  11       11.41       12.66      6.21 o
  -8   7  11       20.60       23.84      9.99 o
  -7   7  11        0.09       -7.44      7.44 o
  -6   7  11       67.10       55.07      9.28 o
  -5   7  11       15.12       10.71      7.27 o
  -4   7  11       76.39       66.00      7.18 o
  -3   7  11        9.90        6.94      4.23 o
  -2   7  11      322.35      335.11      9.25 o
  -1   7  11       12.21       11.37      4.23 o
   0   7  11      173.21      175.88      8.09 o
   1   7  11        3.47        7.62      4.32 o
   2   7  11       69.94       64.78      6.24 o
   3   7  11       14.19        8.30      4.66 o
   4   7  11        2.83        0.10      4.67 o
   5   7  11       21.97       20.00      6.07 o
   6   7  11       64.84       75.85      8.06 o
  -7   8  11      109.72      115.50     13.45 o
  -6   8  11        0.78        6.53      6.94 o
  -5   8  11        9.12        6.73      7.68 o
  -4   8  11        4.21       -0.19      9.60 o
  -3   8  11      153.86      137.45     11.31 o
  -2   8  11        0.08        3.83      5.65 o
  -1   8  11       29.60       29.13      5.29 o
   0   8  11       35.94       28.40      5.34 o
   1   8  11      148.88      150.90      8.60 o
   2   8  11        7.00        6.84      4.99 o
   3   8  11        7.11       14.37      5.56 o
   4   8  11        9.95        5.61      5.70 o
   5   8  11       60.23       64.39      8.01 o
  -5   9  11        0.00       -9.44     14.03 o
  -4   9  11       12.17        1.24     13.35 o
  -2   9  11       78.98       71.15      8.33 o
  -1   9  11        5.45       -0.08      6.68 o
   0   9  11       98.31       97.08      9.30 o
   1   9  11        4.19        0.81      5.61 o
   2   9  11       58.46       59.52      7.21 o
   3   9  11        2.28       -4.91      5.97 o
   4   9  11       54.09       61.58      8.05 o
  -2  10  11       19.28       19.47     15.17 o
  -1  10  11      129.02      136.99     11.40 o
   0  10  11        0.67       19.28      8.35 o
   1  10  11       29.56       30.85      8.68 o
   2  10  11        0.96       -4.12      8.13 o
 -10   0  12      214.05      224.31     15.98 o
  -8   0  12      131.86      119.11     10.69 o
  -6   0  12      711.82      700.24     20.70 o
  -4   0  12      173.98      164.28      9.71 o
  -2   0  12      641.40      641.48     16.33 o
   0   0  12       27.66       27.50      3.50 o
   2   0  12     2303.04     2484.64     24.79 o
   4   0  12       51.69       60.82      5.05 o
   6   0  12      176.16      172.52     10.94 o
   8   0  12        1.87        4.72      5.94 o
 -10   1  12       11.70       15.87      5.96 o
  -9   1  12       60.09       52.40      6.37 o
  -8   1  12        2.12        3.64      4.55 o
  -7   1  12      255.76      282.44     12.26 o
  -6   1  12       16.37       11.28      3.86 o
  -5   1  12      171.41      177.44      7.57 o
  -4   1  12       59.55       48.91      4.43 o
  -3   1  12      720.67      730.02     12.99 o
  -2   1  12      187.87      177.87      6.51 o
  -1   1  12      397.69      422.73      6.53 o
   0   1  12       16.81       12.23      2.03 o
   1   1  12      887.05      927.78      9.42 o
   2   1  12      229.39      211.56      4.93 o
   3   1  12       50.10       51.38      3.22 o
   4   1  12      142.01      124.56      5.12 o
   5   1  12      123.41      115.59      4.64 o
   6   1  12        0.05       -0.05      3.79 o
   7   1  12       25.32       18.93      4.99 o
   8   1  12       47.83       43.32      7.73 o
   9   1  12      107.05      106.88     10.98 o
 -10   2  12       37.97       48.93     10.68 o
  -9   2  12       36.24       33.82      6.46 o
  -8   2  12      200.43      189.07     10.71 o
  -7   2  12        0.12        0.60      3.88 o
  -6   2  12      196.20      201.20      8.57 o
  -5   2  12      316.18      301.91     11.13 o
  -4   2  12      933.88      968.05     18.50 o
  -3   2  12       97.02       88.76      5.23 o
  -2   2  12      536.57      570.96     11.12 o
  -1   2  12       30.39       23.05      2.44 o
   0   2  12     1608.60     1689.69     14.75 o
   1   2  12      404.57      403.45      6.48 o
   2   2  12      158.51      144.83      4.20 o
   3   2  12       52.39       39.33      3.14 o
   4   2  12      269.07      281.62      8.11 o
   5   2  12        5.95        2.63      3.25 o
   6   2  12       36.43       29.03      4.96 o
   7   2  12       29.87       27.10      5.39 o
   8   2  12      195.90      205.87     10.66 o
   9   2  12        8.98        1.49      7.73 o
 -10   3  12        4.19       -2.01     10.09 o
  -9   3  12      349.52      367.02     19.07 o
  -8   3  12        0.09       -1.76      4.82 o
  -7   3  12      373.93      382.37     11.99 o
  -6   3  12       35.02       33.40      4.83 o
  -5   3  12      403.63      398.78     11.02 o
  -4   3  12        6.17        4.96      3.58 o
  -3   3  12       46.50       42.43      4.26 o
  -2   3  12       13.17       10.09      2.76 o
  -1   3  12      968.67     1030.55     11.10 o
   0   3  12       55.13       54.68      3.23 o
   1   3  12      863.02      841.68     10.09 o
   2   3  12        0.05        2.28      2.25 o
   3   3  12     1383.47     1434.50     17.39 o
   4   3  12        6.13        5.10      3.18 o
   5   3  12      143.38      149.76      7.00 o
   6   3  12        2.31        0.22      3.66 o
   7   3  12      169.79      163.51      9.30 o
   8   3  12        3.75        5.39      5.99 o
  -9   4  12        0.31       -3.90      7.89 o
  -8   4  12      307.88      321.34     17.34 o
  -7   4  12        8.03        9.57      4.53 o
  -6   4  12      214.71      226.37      9.19 o
  -5   4  12      109.99      104.41      6.41 o
  -4   4  12      557.65      578.44     12.89 o
  -3   4  12        9.05        4.43      3.20 o
  -2   4  12      452.72      438.77      8.71 o
  -1   4  12        0.02       -0.08      2.31 o
   0   4  12     1142.46     1168.00     12.50 o
   1   4  12      141.43      138.45      6.40 o
   2   4  12      534.62      554.85     12.35 o
   3   4  12       46.51       43.70      4.72 o
   4   4  12      246.00      243.48      8.43 o
   5   4  12        2.83        1.76      3.63 o
   6   4  12      111.35      114.34      6.98 o
   7   4  12       58.38       58.64      6.26 o
   8   4  12      116.03      122.32      9.61 o
  -9   5  12       70.56       54.80     10.53 o
  -8   5  12       11.61        9.23      7.86 o
  -7   5  12      127.44      109.11      9.19 o
  -6   5  12       10.35       13.13      4.67 o
  -5   5  12      337.71      354.02     11.13 o
  -4   5  12       26.57       16.62      4.15 o
  -3   5  12      374.82      371.49     12.88 o
  -2   5  12       88.97       84.99      4.21 o
  -1   5  12      759.53      777.96     10.82 o
   0   5  12        5.25        5.15      3.53 o
   1   5  12      344.84      331.75      9.98 o
   2   5  12       73.95       75.52      5.75 o
   3   5  12      187.13      198.11      8.74 o
   4   5  12        3.57        5.54      4.37 o
   5   5  12       39.05       33.88      5.58 o
   6   5  12        0.04       -3.53      5.07 o
   7   5  12      122.42      132.03      9.39 o
   8   5  12        1.05       -7.81      7.81 o
  -8   6  12      156.01      163.38     14.56 o
  -7   6  12        7.57        5.26      7.70 o
  -6   6  12      106.90      104.27      8.73 o
  -5   6  12        7.59        7.16      5.27 o
  -4   6  12       40.75       37.51      4.94 o
  -3   6  12        0.01       -2.15      4.07 o
  -2   6  12       54.97       49.28      3.91 o
  -1   6  12       39.08       38.06      4.82 o
   0   6  12      234.45      255.32      9.23 o
   1   6  12       14.20       10.15      4.24 o
   2   6  12      352.64      348.30     11.44 o
   3   6  12        2.36        3.12      4.02 o
   4   6  12      116.55      119.54      7.98 o
   5   6  12        0.05        3.44      4.94 o
   6   6  12       55.20       59.06      7.19 o
   7   6  12        0.74       -3.61      6.35 o
  -7   7  12      121.41      117.43     13.08 o
  -6   7  12        9.49        4.72      7.67 o
  -5   7  12        9.08       11.13      5.70 o
  -4   7  12       16.89       15.28      5.83 o
  -3   7  12      101.80       98.82      7.73 o
  -2   7  12        0.02        4.59      4.77 o
  -1   7  12       55.00       55.17      5.78 o
   0   7  12       23.33       27.05      4.94 o
   1   7  12      220.73      218.69      9.47 o
   2   7  12        2.88        5.08      4.48 o
   3   7  12       32.04       36.98      5.92 o
   4   7  12        0.25        3.07      5.04 o
   5   7  12       19.29       20.64      6.26 o
   6   7  12       35.69       24.44      7.03 o
  -6   8  12       89.38       94.62     11.61 o
  -5   8  12        0.01        3.22     10.52 o
  -4   8  12       13.64       21.57      7.87 o
  -3   8  12        1.19        0.84      9.82 o
  -2   8  12      156.38      169.35     12.45 o
  -1   8  12        5.98        8.00      4.83 o
   0   8  12       49.32       44.08      5.97 o
   1   8  12        6.03        1.49      5.05 o
   2   8  12       58.53       68.16      7.06 o
   3   8  12        5.91        6.40      5.75 o
   4   8  12        2.35        3.55      5.86 o
   5   8  12        0.21       -5.15      6.30 o
  -5   9  12       40.77       39.15     15.68 o
  -3   9  12       10.04        6.49     13.07 o
  -2   9  12        0.51       -2.41     12.01 o
  -1   9  12       34.67       33.61      7.59 o
   0   9  12       15.85        9.55      7.11 o
   1   9  12      120.58      127.44      9.09 o
   2   9  12        0.07       -1.05      5.83 o
   3   9  12       33.39       33.26      7.52 o
  -1  10  12       12.25        7.11     10.53 o
   0  10  12       97.04      106.15     11.02 o
   1  10  12        2.97        0.02      8.46 o
  -9   0  13       24.51       30.16      8.52 o
  -7   0  13      402.75      383.02     24.41 o
  -5   0  13      697.49      717.55     20.56 o
  -3   0  13      188.93      185.85     10.18 o
  -1   0  13       80.44       90.12      3.88 o
   1   0  13       93.48       97.47      5.51 o
   3   0  13      373.88      354.67     10.01 o
   5   0  13      299.50      311.79     13.64 o
   7   0  13       45.27       62.93     12.97 o
   9   0  13       63.74       72.43     11.53 o
 -10   1  13       76.68       72.37      8.03 o
  -9   1  13       52.18       43.76      6.45 o
  -8   1  13       37.99       27.62      5.45 o
  -7   1  13        2.32        1.08      3.74 o
  -6   1  13      405.18      394.66     11.83 o
  -5   1  13        0.14       -0.35      3.42 o
  -4   1  13       83.46       88.05      5.58 o
  -3   1  13      198.92      187.64      7.27 o
  -2   1  13      588.19      593.69     11.70 o
  -1   1  13       86.68       81.17      3.94 o
   0   1  13      438.80      450.68      6.60 o
   1   1  13       20.61       21.78      2.41 o
   2   1  13      732.73      735.13      9.08 o
   3   1  13        0.15       -1.19      2.34 o
   4   1  13      173.23      164.92      5.61 o
   5   1  13       25.60       22.00      4.42 o
   6   1  13       31.43       29.32      5.10 o
   7   1  13       50.11       56.28      6.41 o
   8   1  13       28.31       21.41      7.22 o
 -10   2  13        3.25        0.78      8.38 o
  -9   2  13      162.53      165.55      9.80 o
  -8   2  13       13.45        5.83      4.85 o
  -7   2  13      166.10      157.12      8.33 o
  -6   2  13        6.36        6.49      3.79 o
  -5   2  13      307.22      325.65     10.56 o
  -4   2  13       44.39       39.68      4.62 o
  -3   2  13      273.77      276.69      8.63 o
  -2   2  13        0.08       -0.89      2.98 o
  -1   2  13      696.03      751.37      9.23 o
   0   2  13        6.01        5.13      2.22 o
   1   2  13     1166.37     1179.84     11.32 o
   2   2  13      127.19      117.72      4.48 o
   3   2  13      479.36      505.96      8.89 o
   4   2  13      100.20       98.57      5.35 o
   5   2  13      116.54      110.22      6.08 o
   6   2  13        0.19        3.10      4.13 o
   7   2  13       17.74       17.41      5.50 o
   8   2  13       13.01        9.84      6.00 o
  -9   3  13        2.05        8.49      8.96 o
  -8   3  13      471.40      548.22     17.01 o
  -7   3  13       45.36       49.77      5.72 o
  -6   3  13      478.00      535.97     16.66 o
  -5   3  13       32.03       31.04      4.55 o
  -4   3  13     1012.21     1010.64     18.12 o
  -3   3  13       94.93       81.82      5.46 o
  -2   3  13      158.99      153.75      6.72 o
  -1   3  13      135.57      131.62      4.51 o
   0   3  13      288.56      284.36      6.29 o
   1   3  13      183.79      184.16      5.20 o
   2   3  13      574.62      569.60     10.80 o
   3   3  13       13.68       10.12      3.41 o
   4   3  13      349.55      335.37      9.41 o
   5   3  13      107.80       98.88      6.07 o
   6   3  13      288.75      317.62     10.33 o
   7   3  13        1.91        4.50      5.18 o
   8   3  13       51.03       61.15      7.82 o
  -9   4  13       67.27       64.65     11.39 o
  -8   4  13       29.04       23.66      6.65 o
  -7   4  13      336.28      350.86     12.12 o
  -6   4  13        0.41        2.42      4.17 o
  -5   4  13      301.49      310.59     10.41 o
  -4   4  13       56.91       49.61      4.99 o
  -3   4  13      630.13      674.04     13.70 o
  -2   4  13       32.35       28.84      4.10 o
  -1   4  13      405.89      405.26      7.75 o
   0   4  13       25.89       25.91      3.04 o
   1   4  13      629.97      655.88     13.16 o
   2   4  13       48.84       41.48      4.69 o
   3   4  13      459.28      477.50     12.35 o
   4   4  13        5.87        7.13      3.82 o
   5   4  13       76.21       71.61      5.81 o
   6   4  13        0.04        0.02      4.28 o
   7   4  13      120.92      109.21      8.68 o
   8   4  13        6.09       10.37      6.72 o
  -9   5  13       32.26       40.20     10.79 o
  -8   5  13      152.46      164.93     14.26 o
  -7   5  13       41.22       39.49      6.92 o
  -6   5  13       84.31       71.47      6.30 o
  -5   5  13       18.27       16.25      4.56 o
  -4   5  13      328.57      364.57     12.45 o
  -3   5  13      153.46      141.01      7.00 o
  -2   5  13       63.20       67.03      5.23 o
  -1   5  13       32.93       29.86      3.36 o
   0   5  13     1060.05     1150.07     17.87 o
   1   5  13        6.27        2.28      3.64 o
   2   5  13      210.79      206.51      8.66 o
   3   5  13       33.37       33.40      5.34 o
   4   5  13      392.24      404.46     12.85 o
   5   5  13        1.96        4.26      4.97 o
   6   5  13        1.38       -0.46      5.39 o
   7   5  13        2.00       -2.74      6.11 o
  -8   6  13        7.77        3.45      8.58 o
  -7   6  13      155.55      166.83     13.87 o
  -6   6  13        0.72        2.39      6.05 o
  -5   6  13      311.30      318.66     13.02 o
  -4   6  13        0.01       -4.40      4.43 o
  -3   6  13       27.32       23.81      4.51 o
  -2   6  13       17.24       14.57      4.77 o
  -1   6  13       97.95       95.38      6.24 o
   0   6  13        9.20        5.10      4.12 o
   1   6  13       55.28       52.16      5.45 o
   2   6  13        4.56        3.29      4.23 o
   3   6  13      223.08      239.82     10.33 o
   4   6  13        0.05        1.16      4.42 o
   5   6  13      100.69       91.25      7.82 o
   6   6  13        6.77        4.50      6.08 o
   7   6  13       26.34       21.05      7.68 o
  -7   7  13        2.47        8.17      8.95 o
  -6   7  13      186.05      187.09     14.30 o
  -5   7  13        5.10        2.85      6.15 o
  -4   7  13       11.22       10.23      5.80 o
  -3   7  13        8.23        7.82      5.45 o
  -2   7  13      209.95      223.08     13.53 o
  -1   7  13       37.89       35.04      5.23 o
   0   7  13        9.29       12.92      4.70 o
   1   7  13       29.96       28.76      5.46 o
   2   7  13      189.72      202.99      9.68 o
   3   7  13        1.95        3.09      4.99 o
   4   7  13       11.79        9.82      5.40 o
   5   7  13       15.48        5.62      6.37 o
   6   7  13       35.52       35.35      7.71 o
  -6   8  13        0.02       -9.14     12.58 o
  -5   8  13       14.74       -2.58     11.83 o
  -4   8  13       10.85        2.79     11.67 o
  -3   8  13       39.04       42.13     13.04 o
  -2   8  13       16.28       23.84     11.37 o
  -1   8  13       36.68       45.98      7.37 o
   0   8  13        0.57       -0.70      5.02 o
   1   8  13      174.61      171.38      9.60 o
   2   8  13       33.97       27.21      5.92 o
   3   8  13       53.86       50.21      7.40 o
   4   8  13        4.32       -3.52      6.26 o
   5   8  13       20.58       27.59      7.52 o
  -3   9  13       11.28       25.37     14.07 o
  -2   9  13       16.10       10.39     12.37 o
  -1   9  13        6.02        6.03     12.21 o
   0   9  13       14.59       15.41      6.45 o
   1   9  13       24.63       25.77      6.81 o
   2   9  13       99.59       93.43      8.76 o
   3   9  13        5.32        4.17      6.76 o
 -10   0  14       18.05       25.37      9.46 o
  -8   0  14       17.62       10.58      7.11 o
  -6   0  14      557.21      598.17     20.46 o
  -4   0  14      110.82      127.27      9.60 o
  -2   0  14     1980.52     1963.92     31.20 o
   0   0  14       30.67       23.47      3.15 o
   2   0  14     1630.83     1743.54     22.33 o
   4   0  14        2.47        6.08      4.97 o
   6   0  14      468.92      525.73     29.37 o
   8   0  14        2.31        4.74      8.51 o
 -10   1  14        5.37        4.70      6.45 o
  -9   1  14       46.24       48.97      6.73 o
  -8   1  14        6.87        5.80      4.80 o
  -7   1  14      202.58      186.58      9.20 o
  -6   1  14        0.57        1.93      4.07 o
  -5   1  14      357.47      358.50     11.06 o
  -4   1  14        0.68        2.07      3.37 o
  -3   1  14      428.28      436.17     10.98 o
  -2   1  14       43.87       36.57      4.13 o
  -1   1  14      299.45      296.13      8.52 o
   0   1  14       33.69       28.48      2.55 o
   1   1  14      338.00      346.86      6.40 o
   2   1  14      107.58      104.51      4.05 o
   3   1  14      573.56      579.66      9.66 o
   4   1  14        0.08       -1.31      2.74 o
   5   1  14      185.02      181.45      8.43 o
   6   1  14       13.91       10.98      4.61 o
   7   1  14       75.15       73.45      7.00 o
   8   1  14        0.01       -0.44      6.92 o
  -9   2  14        4.16        1.25      5.77 o
  -8   2  14      164.66      169.70      9.41 o
  -7   2  14       70.04       70.67      6.41 o
  -6   2  14      281.28      286.65     11.97 o
  -5   2  14        3.82        2.98      3.56 o
  -4   2  14      787.32      792.49     15.54 o
  -3   2  14      368.16      353.80     10.06 o
  -2   2  14       79.17       82.85      5.35 o
  -1   2  14      190.87      169.86      6.73 o
   0   2  14      525.35      547.90      8.52 o
   1   2  14      514.60      491.02      7.71 o
   2   2  14      186.86      192.87      5.70 o
   3   2  14       71.82       63.05      3.99 o
   4   2  14      697.22      688.50     12.92 o
   5   2  14      261.66      270.36      8.89 o
   6   2  14       60.93       57.65      6.24 o
   7   2  14        3.61        4.20      5.12 o
   8   2  14       47.30       44.06      8.82 o
  -9   3  14       84.65       69.31     10.72 o
  -8   3  14        3.90       -0.11      5.15 o
  -7   3  14       99.33       90.00      7.32 o
  -6   3  14        0.91        4.18      4.17 o
  -5   3  14      663.79      687.25     15.27 o
  -4   3  14       63.25       56.23      5.43 o
  -3   3  14      517.32      537.94     12.51 o
  -2   3  14       12.90       11.06      3.58 o
  -1   3  14      359.20      354.63      9.39 o
   0   3  14       13.58       11.04      2.74 o
   1   3  14      320.96      322.66      7.90 o
   2   3  14        1.61        1.50      3.01 o
   3   3  14      180.59      160.27      6.64 o
   4   3  14        5.26        5.89      3.50 o
   5   3  14      256.43      265.49      9.17 o
   6   3  14       16.28       12.77      5.21 o
   7   3  14       24.30       16.74      5.80 o
   8   3  14        6.10        6.65      6.86 o
  -9   4  14        0.63        8.08      9.01 o
  -8   4  14      108.76      112.19     10.55 o
  -7   4  14       10.83       14.30      5.59 o
  -6   4  14      140.56      144.59      8.41 o
  -5   4  14        0.91        2.15      3.93 o
  -4   4  14      569.64      591.44     13.75 o
  -3   4  14       55.17       43.26      4.89 o
  -2   4  14      118.00      120.76      6.41 o
  -1   4  14      114.62       98.60      5.12 o
   0   4  14      679.67      705.83     11.59 o
   1   4  14       16.99       16.77      3.96 o
   2   4  14      105.62      105.93      6.41 o
   3   4  14       63.36       61.76      5.72 o
   4   4  14      394.38      430.11     12.77 o
   5   4  14       21.56       18.37      4.58 o
   6   4  14       13.61        9.60      5.04 o
   7   4  14        1.77        0.68      5.81 o
  -8   5  14       16.95       15.92      9.30 o
  -7   5  14      188.81      209.14     12.50 o
  -6   5  14       18.08       23.38      5.65 o
  -5   5  14      269.23      269.99     10.36 o
  -4   5  14       80.18       75.62      6.11 o
  -3   5  14      210.70      201.65      8.49 o
  -2   5  14        0.90        7.25      3.79 o
  -1   5  14       80.72       74.62      5.40 o
   0   5  14       23.42       22.14      4.34 o
   1   5  14      139.49      151.26      7.70 o
   2   5  14        1.39        3.25      4.02 o
   3   5  14      305.40      309.53     11.18 o
   4   5  14        8.66        6.70      4.77 o
   5   5  14      134.14      144.53      9.11 o
   6   5  14        9.96        9.68      5.86 o
   7   5  14       40.43       41.43      7.82 o
  -8   6  14       30.29       31.41     11.26 o
  -7   6  14       10.78        8.85      8.33 o
  -6   6  14      172.09      191.26     12.10 o
  -5   6  14        3.82        3.20      5.07 o
  -4   6  14      179.11      180.52      8.71 o
  -3   6  14        5.92        0.84      4.13 o
  -2   6  14      249.04      258.16     10.90 o
  -1   6  14        6.31        2.88      4.77 o
   0   6  14       14.42       21.35      4.59 o
   1   6  14       76.30       75.33      6.41 o
   2   6  14      176.28      170.14      8.87 o
   3   6  14        0.11        2.77      4.82 o
   4   6  14       84.78       83.60      7.51 o
   5   6  14       12.17        5.24      5.64 o
   6   6  14       69.99       84.74      8.47 o
  -7   7  14       72.84       70.21     11.70 o
  -6   7  14       36.78       35.53     11.18 o
  -5   7  14       16.19        5.32      5.94 o
  -4   7  14        6.87       -2.47      6.60 o
  -3   7  14      202.21      211.59     13.70 o
  -2   7  14        4.60       11.97      6.89 o
  -1   7  14       66.76       58.89      8.90 o
   0   7  14       14.08       12.59      4.85 o
   1   7  14      138.90      147.30      8.57 o
   2   7  14        1.31        1.71      4.56 o
   3   7  14      112.42      113.74      8.47 o
   4   7  14        1.20        3.42      5.64 o
   5   7  14       25.18       28.23      6.98 o
  -5   8  14        0.44       11.61     12.54 o
  -4   8  14       35.60       28.00     12.39 o
  -3   8  14        1.01       -2.69     10.93 o
  -2   8  14       76.43       74.92     10.25 o
  -1   8  14        2.21        2.77      7.14 o
   0   8  14        4.55        5.69      6.27 o
   1   8  14       31.44       30.47      6.00 o
   2   8  14      168.43      180.30     10.31 o
   3   8  14       13.44       15.87      6.59 o
   4   8  14       43.86       52.00      8.00 o
  -3   9  14       19.89       26.99     14.26 o
  -2   9  14       12.19        9.06     13.26 o
  -1   9  14       57.44       51.33     14.49 o
   0   9  14        8.36       14.84      7.86 o
   1   9  14       12.59       12.42      6.97 o
   2   9  14        2.50        4.40      7.08 o
  -9   0  15       43.30       49.61      9.52 o
  -7   0  15      321.35      345.46     17.50 o
  -5   0  15      337.24      327.72     15.32 o
  -3   0  15      717.18      788.86     21.48 o
  -1   0  15      388.24      377.28     13.94 o
   1   0  15      156.51      156.31      7.21 o
   3   0  15      652.74      664.62     14.54 o
   5   0  15      243.13      239.12     12.83 o
   7   0  15      269.36      266.24     24.00 o
  -9   1  15        0.00        3.86      5.83 o
  -8   1  15       70.55       60.22      7.03 o
  -7   1  15       22.31       23.66      5.56 o
  -6   1  15      231.51      234.24      9.85 o
  -5   1  15       13.66        6.03      3.90 o
  -4   1  15      397.89      398.79     11.42 o
  -3   1  15      117.23      112.27      6.40 o
  -2   1  15      996.34     1035.43     16.63 o
  -1   1  15        0.60       -0.32      2.80 o
   0   1  15      245.08      234.45      5.84 o
   1   1  15       11.22       11.15      2.46 o
   2   1  15      507.80      534.71      8.44 o
   3   1  15        1.71        4.62      2.74 o
   4   1  15      167.00      171.11      6.08 o
   5   1  15       10.36        9.58      4.47 o
   6   1  15      256.19      247.50     10.60 o
   7   1  15        9.60       12.70      6.73 o
   8   1  15       32.70       27.24      8.44 o
  -9   2  15       98.49       86.07      8.28 o
  -8   2  15       35.13       31.80      5.83 o
  -7   2  15       23.28       18.29      4.94 o
  -6   2  15        5.79        8.73      4.42 o
  -5   2  15      464.18      475.06     13.23 o
  -4   2  15        5.50        3.31      3.80 o
  -3   2  15      463.34      442.87     11.51 o
  -2   2  15       35.83       32.14      4.15 o
  -1   2  15      651.72      658.06     12.96 o
   0   2  15        4.79       -1.17      2.66 o
   1   2  15      182.12      176.60      5.05 o
   2   2  15      164.57      148.43      5.32 o
   3   2  15      148.55      146.05      6.32 o
   4   2  15        0.20        4.24      3.34 o
   5   2  15      180.43      175.23      8.79 o
   6   2  15       45.02       42.58      6.18 o
   7   2  15       56.11       55.90      6.92 o
   8   2  15        4.21       -7.56      7.56 o
  -9   3  15        7.36       12.35      6.73 o
  -8   3  15      117.27      106.03      8.06 o
  -7   3  15        1.61        3.29      4.82 o
  -6   3  15      118.76      115.81      7.67 o
  -5   3  15        1.36       -0.60      3.91 o
  -4   3  15      558.58      612.45     14.89 o
  -3   3  15       46.98       30.43      4.45 o
  -2   3  15      115.00      102.22      6.07 o
  -1   3  15        0.02        2.42      3.22 o
   0   3  15      247.89      250.54      7.18 o
   1   3  15      150.64      138.04      5.75 o
   2   3  15       28.70       27.04      3.77 o
   3   3  15       19.37       17.96      3.75 o
   4   3  15      295.82      298.06      9.52 o
   5   3  15       57.65       53.90      5.51 o
   6   3  15       89.15       85.13      7.63 o
   7   3  15       14.33        7.38      5.94 o
  -9   4  15       51.29       34.94     14.94 o
  -8   4  15       12.38       14.13      7.05 o
  -7   4  15      109.39      117.34      8.35 o
  -6   4  15       21.40       20.75      5.42 o
  -5   4  15       84.99       77.79      6.41 o
  -4   4  15        0.19       -0.17      4.01 o
  -3   4  15      425.65      452.93     12.34 o
  -2   4  15       12.21        7.94      3.86 o
  -1   4  15       70.50       74.41      5.73 o
   0   4  15        2.45       -2.09      4.29 o
   1   4  15      272.66      306.75      9.80 o
   2   4  15        9.13        5.08      4.17 o
   3   4  15       42.70       38.12      5.24 o
   4   4  15        3.00        0.78      4.50 o
   5   4  15      183.93      184.52      8.76 o
   6   4  15        0.04       -2.25      4.93 o
   7   4  15        5.87       -3.98      6.22 o
  -8   5  15       14.34       12.21      9.17 o
  -7   5  15        9.98        5.40      6.38 o
  -6   5  15       91.68       88.13      7.51 o
  -5   5  15        5.77        3.61      4.75 o
  -4   5  15      268.04      262.86     10.11 o
  -3   5  15      100.46       97.30      6.60 o
  -2   5  15      276.57      269.17      9.49 o
  -1   5  15       14.95       15.43      6.19 o
   0   5  15      212.85      226.13     10.45 o
   1   5  15       90.20       89.98      6.49 o
   2   5  15       10.23       14.18      4.36 o
   3   5  15       61.58       53.73      6.15 o
   4   5  15      179.93      187.60      9.65 o
   5   5  15       14.35        7.57      5.40 o
   6   5  15        9.49       12.23      6.60 o
  -7   6  15       71.27       61.09     10.68 o
  -6   6  15       44.33       34.21      7.41 o
  -5   6  15      154.18      155.46      8.79 o
  -4   6  15        0.06       -3.28      4.55 o
  -3   6  15      213.65      216.25     10.87 o
  -2   6  15       18.39       18.58      6.49 o
  -1   6  15      165.89      157.95     11.80 o
   0   6  15       25.95       20.78      6.00 o
   1   6  15       24.30       16.74      4.91 o
   2   6  15        9.46       10.63      4.83 o
   3   6  15      139.75      149.69      8.96 o
   4   6  15        2.09        6.70      5.20 o
   5   6  15       75.31       80.84      8.14 o
   6   6  15        7.05        9.87      6.83 o
  -6   7  15      106.22      110.56     12.61 o
  -5   7  15        3.99        4.02      6.75 o
  -4   7  15       42.45       30.97      8.73 o
  -3   7  15        9.67        6.15      7.57 o
  -2   7  15      264.43      280.65     15.49 o
  -1   7  15        0.28        2.90      6.98 o
   0   7  15       19.97       22.63      6.30 o
   1   7  15        0.06       -0.11      4.94 o
   2   7  15      292.39      313.25     12.31 o
   3   7  15        0.49       -0.79      5.46 o
   4   7  15       35.42       37.60      6.83 o
   5   7  15        0.33        1.88      6.76 o
  -4   8  15        1.38       -5.94     12.50 o
  -3   8  15      137.08      111.25     17.28 o
  -2   8  15        3.29        1.50      7.73 o
  -1   8  15      127.63      139.13     12.86 o
   0   8  15        1.61        6.84      7.97 o
   1   8  15       47.20       53.61      8.33 o
   2   8  15       19.46       21.10      6.76 o
   3   8  15       64.26       70.26      8.27 o
  -3   9  15       20.35       34.05     15.03 o
  -2   9  15       46.96       30.84     14.21 o
  -1   9  15        5.07        5.53     13.68 o
   0   9  15       53.69       64.53     11.44 o
   1   9  15       48.18       44.70      9.14 o
  -8   0  16      194.58      200.96     15.36 o
  -6   0  16      168.91      155.97     12.01 o
  -4   0  16      983.90     1091.57     27.16 o
  -2   0  16     1331.87     1371.84     28.19 o
   0   0  16      189.67      212.97     11.15 o
   2   0  16      419.37      424.52     11.93 o
   4   0  16        2.23        2.28      5.70 o
   6   0  16      690.92      740.12     25.60 o
  -9   1  16      157.63      153.24      9.85 o
  -8   1  16        9.93        6.15      5.37 o
  -7   1  16      164.51      171.16     10.77 o
  -6   1  16        5.78        4.89      4.43 o
  -5   1  16      163.90      168.37      8.43 o
  -4   1  16        0.01       -1.79      3.74 o
  -3   1  16      493.45      543.97     13.15 o
  -2   1  16       83.90       73.59      5.69 o
  -1   1  16      622.79      659.09     13.62 o
   0   1  16       58.30       54.72      4.80 o
   1   1  16      479.24      493.97      8.08 o
   2   1  16        9.89       11.74      2.79 o
   3   1  16      318.60      320.25      7.90 o
   4   1  16       41.03       35.97      4.75 o
   5   1  16      147.16      140.81      8.08 o
   6   1  16        0.01       -2.65      5.10 o
   7   1  16      154.40      158.12     11.55 o
  -9   2  16       30.72       35.78      7.49 o
  -8   2  16      102.88      102.84      8.38 o
  -7   2  16        6.62        4.58      4.75 o
  -6   2  16       89.04       86.20      7.29 o
  -5   2  16       69.68       66.67      6.18 o
  -4   2  16      143.07      136.74      7.62 o
  -3   2  16        0.26       -0.92      3.71 o
  -2   2  16      285.58      308.05      9.92 o
  -1   2  16       47.85       42.88      4.66 o
   0   2  16      624.66      647.81     13.08 o
   1   2  16       21.31       14.78      2.80 o
   2   2  16      106.93      105.36      4.80 o
   3   2  16       26.41       24.15      3.98 o
   4   2  16      312.31      325.02      9.61 o
   5   2  16      161.60      152.32      8.49 o
   6   2  16       22.69       21.95      5.77 o
   7   2  16       22.90       11.85      6.16 o
  -9   3  16       23.98       18.42      7.43 o
  -8   3  16       19.73       16.28      5.89 o
  -7   3  16       40.14       42.04      6.29 o
  -6   3  16        0.08       -1.79      4.40 o
  -5   3  16      235.64      229.11      9.82 o
  -4   3  16       15.28       19.18      4.61 o
  -3   3  16      398.32      393.93     11.75 o
  -2   3  16        5.98       10.44      3.85 o
  -1   3  16      390.76      396.91     10.74 o
   0   3  16        3.25        5.73      3.55 o
   1   3  16       17.67       14.90      3.61 o
   2   3  16        1.16       -0.95      3.53 o
   3   3  16        3.28        1.65      3.72 o
   4   3  16        3.25        0.32      3.85 o
   5   3  16       81.35       80.51      6.45 o
   6   3  16        4.70       -0.51      5.51 o
   7   3  16       44.45       33.86      6.86 o
  -8   4  16       26.59       26.82      6.84 o
  -7   4  16        6.63        2.17      5.51 o
  -6   4  16       74.03       74.02      6.97 o
  -5   4  16       10.82        6.57      4.48 o
  -4   4  16       61.57       55.86      5.89 o
  -3   4  16        3.83        5.54      3.93 o
  -2   4  16      217.74      229.38      9.08 o
  -1   4  16      110.19       98.46      6.45 o
   0   4  16      167.28      161.10     11.44 o
   1   4  16        0.44       -0.74      3.94 o
   2   4  16       28.20       19.77      4.67 o
   3   4  16       24.68       17.22      4.83 o
   4   4  16       98.92       97.96      7.30 o
   5   4  16       64.70       58.57      6.64 o
   6   4  16       13.35        5.80      6.92 o
   7   4  16       12.53       14.29      8.17 o
  -8   5  16        3.21        3.01      9.57 o
  -7   5  16       28.06       26.59      7.79 o
  -6   5  16       23.42       20.24      5.80 o
  -5   5  16       34.97       30.39      5.70 o
  -4   5  16       21.34       21.38      5.16 o
  -3   5  16      101.68       99.34      6.94 o
  -2   5  16        7.80        1.93      4.20 o
  -1   5  16      168.28      159.74     11.72 o
   0   5  16       46.99       46.92      8.09 o
   1   5  16      196.17      204.40      9.04 o
   2   5  16        7.52        5.51      4.50 o
   3   5  16       63.26       61.14      6.56 o
   4   5  16        3.93        7.59      5.16 o
   5   5  16       66.01       74.78      7.70 o
   6   5  16        5.61       11.39      6.79 o
  -7   6  16        3.58        3.04      9.49 o
  -6   6  16       64.01       64.78      8.66 o
  -5   6  16        0.50        1.09      5.29 o
  -4   6  16      228.84      223.23     10.20 o
  -3   6  16        0.16       -2.50      5.26 o
  -2   6  16      342.71      346.46     17.23 o
  -1   6  16        3.52        2.61      6.45 o
   0   6  16       95.21       90.16     10.47 o
   1   6  16        0.35        2.80      5.43 o
   2   6  16       68.97       59.51      6.49 o
   3   6  16        8.15       12.56      5.50 o
   4   6  16        8.44       12.99      5.86 o
   5   6  16        2.51        5.26      6.57 o
  -6   7  16       12.06       15.49      9.60 o
  -5   7  16       40.57       44.06     10.04 o
  -4   7  16       11.72       20.61     12.61 o
  -3   7  16      283.96      290.38     16.63 o
  -2   7  16        0.61        6.89      7.00 o
  -1   7  16      105.12       94.97     11.23 o
   0   7  16       85.38       88.16     11.02 o
   1   7  16      167.70      176.46     11.40 o
   2   7  16        2.02        2.41      5.64 o
   3   7  16       50.45       48.07      7.37 o
   4   7  16        4.83        9.68      6.78 o
  -4   8  16       55.70       54.23     16.16 o
  -3   8  16        3.28        0.63     12.78 o
  -2   8  16      124.89      129.02     13.10 o
  -1   8  16        0.08       10.45      8.92 o
   0   8  16      127.08      140.29     13.64 o
   1   8  16        6.24        3.90      8.62 o
   2   8  16      104.49      106.14     10.72 o
   3   8  16        0.16       -4.53      6.67 o
  -9   0  17       78.60       71.89     11.40 o
  -7   0  17      171.34      166.86     13.67 o
  -5   0  17       82.70       78.01      9.30 o
  -3   0  17      588.07      646.33     20.64 o
  -1   0  17     1158.76     1127.59     25.88 o
   1   0  17      675.42      705.15     12.96 o
   3   0  17      142.72      142.19      9.96 o
   5   0  17       20.52       16.87      7.08 o
   7   0  17       83.84       65.56     11.21 o
  -9   1  17        0.07        1.96      6.54 o
  -8   1  17      203.66      205.21     11.02 o
  -7   1  17        9.49       10.79      5.07 o
  -6   1  17      286.14      294.72     11.59 o
  -5   1  17       50.59       46.09      5.72 o
  -4   1  17      229.09      237.06      9.73 o
  -3   1  17       53.02       44.59      5.32 o
  -2   1  17      332.75      352.12     10.87 o
  -1   1  17        0.45        2.65      3.36 o
   0   1  17      501.39      525.63     12.21 o
   1   1  17        2.58        4.97      3.56 o
   2   1  17      234.93      234.64      6.84 o
   3   1  17       41.98       38.17      3.98 o
   4   1  17      178.19      173.53      8.47 o
   5   1  17       10.39       10.93      5.10 o
   6   1  17      107.63      100.05      9.41 o
   7   1  17        5.10       -0.38      6.94 o
  -9   2  17      143.69      143.09     10.55 o
  -8   2  17        0.10       -4.02      5.78 o
  -7   2  17      160.78      158.86      9.47 o
  -6   2  17        1.28       -3.50      4.59 o
  -5   2  17      235.68      251.25     10.45 o
  -4   2  17       15.39       16.47      4.55 o
  -3   2  17      111.09      109.94      6.98 o
  -2   2  17       12.98       11.53      3.99 o
  -1   2  17      319.86      334.30     10.33 o
   0   2  17       49.81       39.84      4.75 o
   1   2  17      128.49      114.36      6.32 o
   2   2  17       15.38       13.45      3.20 o
   3   2  17      177.12      175.61      7.32 o
   4   2  17       36.07       31.98      4.78 o
   5   2  17       70.73       68.55      6.76 o
   6   2  17        4.48        5.65      5.46 o
   7   2  17       94.39       93.37     10.45 o
  -8   3  17       70.49       64.70      7.87 o
  -7   3  17        3.56       -2.14      5.04 o
  -6   3  17        2.82        1.28      4.94 o
  -5   3  17        2.75        4.69      4.56 o
  -4   3  17       92.05       93.58      7.13 o
  -3   3  17        0.36       -0.06      4.05 o
  -2   3  17      364.45      372.18     11.36 o
  -1   3  17        2.47        4.15      3.90 o
   0   3  17      434.76      449.40     13.67 o
   1   3  17        0.97        5.12      5.73 o
   2   3  17      139.09      127.25      7.19 o
   3   3  17        8.04        8.39      3.99 o
   4   3  17        1.98       -2.09      4.01 o
   5   3  17        0.06        5.21      5.40 o
   6   3  17       13.00       11.90      6.08 o
   7   3  17        2.06       -2.47      6.94 o
  -8   4  17        2.34        3.86      6.98 o
  -7   4  17       86.64       80.83      7.90 o
  -6   4  17        0.24        3.22      5.32 o
  -5   4  17       10.86        8.63      5.16 o
  -4   4  17       22.78       17.80      5.01 o
  -3   4  17      137.89      135.96      7.87 o
  -2   4  17        4.05        2.04      4.09 o
  -1   4  17       52.02       57.00      6.35 o
   0   4  17       10.81       15.47      6.37 o
   1   4  17      319.82      326.93     15.76 o
   2   4  17       57.35       52.30      5.80 o
   3   4  17        8.97        4.67      4.67 o
   4   4  17        8.44        8.90      5.32 o
   5   4  17       84.59       91.09      7.98 o
   6   4  17        0.55        2.57      7.16 o
  -7   5  17        0.17        7.81      7.54 o
  -6   5  17      147.80      155.16      9.79 o
  -5   5  17       36.49       24.93      5.81 o
  -4   5  17       47.35       43.13      6.15 o
  -3   5  17        8.47        2.20      4.40 o
  -2   5  17      112.28      108.39     10.41 o
  -1   5  17        6.37        3.34      6.03 o
   0   5  17       81.63       72.84      9.61 o
   1   5  17        0.38       -3.93      6.35 o
   2   5  17       68.45       64.72      6.62 o
   3   5  17        4.57        1.66      4.97 o
   4   5  17       66.73       64.89      7.37 o
   5   5  17        3.54        2.61      6.46 o
   6   5  17       45.85      106.14     19.66 o
  -6   6  17        0.15       12.10      7.79 o
  -5   6  17       85.57       76.41      7.52 o
  -4   6  17       40.95       36.95      6.30 o
  -3   6  17       97.51      107.77     11.06 o
  -2   6  17        1.24       -2.03      6.95 o
  -1   6  17      441.08      463.02     19.94 o
   0   6  17       58.31       59.32      9.55 o
   1   6  17      133.03      123.34     11.74 o
   2   6  17        5.32        2.68      6.30 o
   3   6  17       59.58       61.36      7.18 o
   4   6  17       24.35       28.73      6.84 o
   5   6  17        8.71        3.79      6.94 o
  -5   7  17        9.86       14.64      9.93 o
  -4   7  17       41.45       33.96      9.38 o
  -3   7  17        1.16        2.71      8.46 o
  -2   7  17      153.04      156.79     13.18 o
  -1   7  17        0.04       -7.52      7.52 o
   0   7  17      169.66      165.69     13.75 o
   1   7  17       46.64       49.61      9.77 o
   2   7  17      144.10      152.58     11.31 o
   3   7  17       13.54       17.42      6.62 o
   4   7  17       31.76       29.52      8.98 o
  -4   8  17        0.75       26.21     15.92 o
  -3   8  17       65.34       56.20     16.46 o
  -2   8  17       16.09       14.54      9.93 o
  -1   8  17       87.68       87.32     11.74 o
   0   8  17       11.57        6.86      9.06 o
   1   8  17       53.44       51.49     11.40 o
   2   8  17        7.71       -7.43      9.50 o
  -8   0  18      203.77      208.25     17.50 o
  -6   0  18      216.71      217.85     14.79 o
  -4   0  18      159.83      169.68     12.34 o
  -2   0  18       89.49       78.43      8.58 o
   0   0  18      583.97      638.72     19.74 o
   2   0  18      305.43      308.40     10.14 o
   4   0  18      150.69      138.40      9.06 o
   6   0  18       26.85       33.83      9.20 o
  -8   1  18        4.10        1.12      6.18 o
  -7   1  18      226.77      223.50     11.48 o
  -6   1  18       13.14       12.07      5.34 o
  -5   1  18      249.13      259.97     10.93 o
  -4   1  18       29.93       28.46      5.20 o
  -3   1  18      180.46      181.53      8.76 o
  -2   1  18        0.12        2.00      3.74 o
  -1   1  18      304.50      295.11      9.95 o
   0   1  18      104.41      104.71      6.54 o
   1   1  18      280.98      290.79      9.57 o
   2   1  18        0.16        0.40      3.69 o
   3   1  18      179.81      171.12      6.57 o
   4   1  18        8.24        6.18      4.82 o
   5   1  18       41.14       36.37      6.11 o
   6   1  18        1.65        4.39      6.60 o
   7   1  18       44.18       41.51      7.92 o
  -8   2  18       80.22       72.83      8.36 o
  -7   2  18        8.61        5.80      5.40 o
  -6   2  18      193.30      189.32     10.33 o
  -5   2  18       10.59       13.68      4.80 o
  -4   2  18      137.20      140.14      8.20 o
  -3   2  18       11.28       13.00      4.43 o
  -2   2  18      245.93      247.83      9.52 o
  -1   2  18        4.56        2.71      3.88 o
   0   2  18      278.25      262.47      9.44 o
   1   2  18       32.09       32.75      5.59 o
   2   2  18      178.03      172.77      7.92 o
   3   2  18        2.33        5.15      3.88 o
   4   2  18       71.49       62.71      6.51 o
   5   2  18       26.12       25.29      5.83 o
   6   2  18       16.30       15.62      6.38 o
  -8   3  18        4.18        9.58      6.75 o
  -7   3  18      159.38      167.73     10.18 o
  -6   3  18       36.15       35.94      6.30 o
  -5   3  18       32.37       26.20      5.61 o
  -4   3  18        0.87        0.38      4.50 o
  -3   3  18       89.58       85.18      6.59 o
  -2   3  18       28.90       24.47      4.82 o
  -1   3  18      107.59      112.27      6.94 o
   0   3  18       12.52       11.18      4.88 o
   1   3  18      401.69      437.79     18.09 o
   2   3  18        1.61       -0.29      5.01 o
   3   3  18      139.59      146.04      7.35 o
   4   3  18        0.02        2.03      4.58 o
   5   3  18       44.66       33.12      6.68 o
   6   3  18        3.82       11.91      6.67 o
  -7   4  18        7.29        5.43      5.86 o
  -6   4  18       94.96       92.14      8.05 o
  -5   4  18        5.38        3.22      5.21 o
  -4   4  18       87.75       89.30      7.27 o
  -3   4  18        5.16        5.16      4.78 o
  -2   4  18       78.14       70.61      6.41 o
  -1   4  18        5.08        5.18      6.35 o
   0   4  18       88.54       88.67      9.84 o
   1   4  18        1.18        2.30      6.18 o
   2   4  18      249.71      250.41     11.93 o
   3   4  18        6.80        6.11      5.20 o
   4   4  18       38.01       31.16      6.27 o
   5   4  18        5.07        4.36      6.27 o
   6   4  18       63.95       59.11      9.55 o
  -7   5  18       22.44       19.83      8.52 o
  -6   5  18        6.04        3.82      6.19 o
  -5   5  18      183.92      193.71     10.11 o
  -4   5  18       20.99       14.64      5.34 o
  -3   5  18       45.57       44.24      5.97 o
  -2   5  18       44.16       35.11      7.95 o
  -1   5  18      237.11      261.74     15.46 o
   0   5  18       10.92       15.81      6.87 o
   1   5  18      113.85      108.23     11.09 o
   2   5  18       14.16       14.86      7.38 o
   3   5  18       67.43       68.04      7.35 o
   4   5  18        1.80       -5.78      5.78 o
   5   5  18       23.61       37.82      8.03 o
  -6   6  18       77.77       73.84      9.71 o
  -5   6  18        5.52        3.55      6.35 o
  -4   6  18       40.78       34.20      7.30 o
  -3   6  18        2.78        8.08      7.54 o
  -2   6  18       67.54       62.79      9.74 o
  -1   6  18       23.49       22.44      7.82 o
   0   6  18      214.48      213.83     14.98 o
   1   6  18       63.49       57.51      9.55 o
   2   6  18      132.27      123.65     12.92 o
   3   6  18       10.10        0.10      7.35 o
   4   6  18       49.27       52.02      8.09 o
  -5   7  18       65.25       62.94     16.92 o
  -4   7  18        0.16        4.53      8.90 o
  -3   7  18       53.10       45.33     10.20 o
  -2   7  18        2.68        4.09      8.22 o
  -1   7  18       33.64       27.67      8.93 o
   0   7  18        2.47       -1.49      8.65 o
   1   7  18      115.19      127.38     12.96 o
   2   7  18        2.47        2.98      8.77 o
   3   7  18       66.03       76.12     12.04 o
  -2   8  18       74.91       67.77     11.85 o
  -1   8  18        1.18       -9.49      9.49 o
   0   8  18       70.44       63.32     12.04 o
  -7   0  19      219.27      236.62     16.92 o
  -5   0  19      129.72      109.75     11.47 o
  -3   0  19      217.31      235.75     14.11 o
  -1   0  19      142.78      131.18     10.52 o
   1   0  19      117.32      114.23      9.84 o
   3   0  19      160.62      149.03      9.01 o
   5   0  19       12.27       11.93      7.76 o
  -8   1  19       31.14       24.27      6.97 o
  -7   1  19       18.31       18.33      6.37 o
  -6   1  19      377.68      392.90     13.99 o
  -5   1  19      160.59      170.33      9.42 o
  -4   1  19       68.56       64.91      6.48 o
  -3   1  19       23.24       21.51      4.77 o
  -2   1  19      180.66      193.50      9.14 o
  -1   1  19       38.33       41.64      5.32 o
   0   1  19       73.58       62.64      5.80 o
   1   1  19        2.61        5.20      4.34 o
   2   1  19      184.17      171.76      9.28 o
   3   1  19        0.34       -3.53      5.31 o
   4   1  19      148.68      138.45      8.32 o
   5   1  19       27.41       23.36      6.18 o
   6   1  19        8.46       13.67      6.53 o
  -8   2  19        0.55        3.01      6.91 o
  -7   2  19      120.66      122.78      9.34 o
  -6   2  19       20.96       23.27      6.37 o
  -5   2  19      223.15      244.21     11.07 o
  -4   2  19        0.38       -1.12      4.61 o
  -3   2  19       83.93       80.73      6.65 o
  -2   2  19        1.55        4.45      4.23 o
  -1   2  19      107.19      114.40      7.11 o
   0   2  19       42.50       35.43      5.23 o
   1   2  19      200.37      191.27      9.85 o
   2   2  19        0.04       -2.39      5.92 o
   3   2  19      229.70      214.65      9.49 o
   4   2  19       29.95       26.55      5.99 o
   5   2  19       65.87       56.78      7.32 o
   6   2  19        3.00       -5.08      6.43 o
  -7   3  19        1.12       -2.12      5.92 o
  -6   3  19       29.38       27.08      6.43 o
  -5   3  19        1.75        3.74      5.43 o
  -4   3  19      472.19      505.74     15.38 o
  -3   3  19        0.46       -0.89      4.45 o
  -2   3  19       40.20       36.19      5.46 o
  -1   3  19       10.03       10.74      4.61 o
   0   3  19      293.36      291.93     12.24 o
   1   3  19        1.54        9.12      6.48 o
   2   3  19      204.04      201.76     13.59 o
   3   3  19        0.63        1.19      5.75 o
   4   3  19       70.33       66.56      6.37 o
   5   3  19        0.22        5.97      6.32 o
  -7   4  19       93.88      105.50      9.20 o
  -6   4  19        0.01        0.82      5.89 o
  -5   4  19      199.96      212.61     10.71 o
  -4   4  19        1.20        5.81      5.24 o
  -3   4  19      200.38      194.52      9.71 o
  -2   4  19        0.21       -2.23      4.55 o
  -1   4  19       40.51       39.74      8.03 o
   0   4  19       36.33       28.46      7.94 o
   1   4  19      275.12      289.19     16.22 o
   2   4  19        0.39        3.07      7.08 o
   3   4  19       61.03       62.86      8.27 o
   4   4  19       12.75       13.97      6.27 o
   5   4  19      175.00      185.22     12.56 o
  -6   5  19      128.84      142.77      9.95 o
  -5   5  19       63.00       65.70      7.46 o
  -4   5  19       69.94       69.71      7.56 o
  -3   5  19        0.05       -1.33      5.69 o
  -2   5  19       71.47       68.99      9.99 o
  -1   5  19       73.00       75.74      9.82 o
   0   5  19       91.58       88.11     10.37 o
   1   5  19        3.40        8.14      7.49 o
   2   5  19      187.96      202.72     14.67 o
   3   5  19        3.78        5.27      8.30 o
   4   5  19      108.13      117.78     10.90 o
  -5   6  19      125.02      115.12     10.63 o
  -4   6  19       15.06       15.06      9.01 o
  -3   6  19       16.62       26.44      9.03 o
  -2   6  19        0.67        3.04      7.89 o
  -1   6  19      174.44      177.65     13.75 o
   0   6  19       17.57        7.30      7.86 o
   1   6  19       18.39       14.78      8.81 o
   2   6  19        1.06        2.04      8.54 o
   3   6  19      195.45      209.04     15.98 o
  -4   7  19       36.84       44.11     10.68 o
  -3   7  19        8.96        6.91      9.71 o
  -2   7  19       74.21       86.04     12.24 o
  -1   7  19        1.27       10.96      9.42 o
   0   7  19        9.15       17.96      9.55 o
   1   7  19       12.48       20.54     10.22 o
   2   7  19       41.45       34.09     10.88 o
  -8   0  20       11.29       10.28     11.29 o
  -6   0  20       80.21       97.52     11.83 o
  -4   0  20       25.92       19.96      7.37 o
  -2   0  20      124.69      135.76     11.37 o
   0   0  20       70.57       70.82      8.82 o
   2   0  20      169.53      156.66     16.23 o
   4   0  20       84.59       74.52     10.17 o
  -8   1  20        1.20        2.65      6.97 o
  -7   1  20       69.81       70.83      8.60 o
  -6   1  20        7.13       11.06      5.53 o
  -5   1  20      208.59      228.94     11.02 o
  -4   1  20       24.85       28.56      5.64 o
  -3   1  20      197.40      204.88      9.87 o
  -2   1  20        7.97        3.42      4.50 o
  -1   1  20       55.35       54.42      5.86 o
   0   1  20       50.37       51.16      5.77 o
   1   1  20       25.69       24.19      5.96 o
   2   1  20       29.15       27.78      6.19 o
   3   1  20       80.58       74.63     14.05 o
   4   1  20        0.01        4.83      4.78 o
   5   1  20       54.95       44.16      6.78 o
  -7   2  20        0.04        1.46      6.70 o
  -6   2  20      233.40      259.36     12.48 o
  -5   2  20       34.26       37.02      6.41 o
  -4   2  20      271.57      286.13     11.74 o
  -3   2  20       34.96       38.39      5.86 o
  -2   2  20      194.62      199.98      9.44 o
  -1   2  20        0.04        1.52      4.40 o
   0   2  20       30.94       32.53      6.18 o
   1   2  20        6.06       11.21      5.45 o
   2   2  20       83.95       81.11      9.77 o
   3   2  20        7.10        1.43      7.41 o
   4   2  20      108.43       89.52      9.14 o
   5   2  20        5.04        5.50      6.56 o
  -7   3  20       90.62       86.54      9.03 o
  -6   3  20        7.78        2.36      6.35 o
  -5   3  20       99.19      101.12      8.20 o
  -4   3  20       10.75        8.00      5.34 o
  -3   3  20      209.54      199.00     10.03 o
  -2   3  20        2.70        4.91      4.89 o
  -1   3  20      128.13      120.38      8.98 o
   0   3  20       22.38       23.41      7.60 o
   1   3  20      330.61      343.50     17.38 o
   2   3  20       10.20       11.88      7.48 o
   3   3  20      156.72      162.87     13.16 o
   4   3  20        7.98       10.77      9.15 o
   5   3  20      144.19      129.33     11.23 o
  -6   4  20       55.71       54.50      7.98 o
  -5   4  20        0.61       -4.69      5.72 o
  -4   4  20      445.36      492.66     15.27 o
  -3   4  20        1.43       -0.93      5.16 o
  -2   4  20       83.94       79.67      8.28 o
  -1   4  20        7.81        5.37      7.24 o
   0   4  20      188.73      200.22     14.22 o
   1   4  20        2.99        0.44      6.87 o
   2   4  20       80.92       84.36     10.75 o
   3   4  20       11.87       10.80      8.76 o
   4   4  20      138.58      125.18     12.83 o
  -6   5  20        0.92       -1.33      7.35 o
  -5   5  20      287.41      300.37     12.77 o
  -4   5  20        4.11       -1.55      6.00 o
  -3   5  20      107.38       96.97     11.64 o
  -2   5  20       23.96       22.44      8.08 o
  -1   5  20      134.41      128.50     12.66 o
   0   5  20       12.47        8.44      7.56 o
   1   5  20        6.64        4.02      8.00 o
   2   5  20        3.13        2.15      8.14 o
   3   5  20      141.91      126.49     13.40 o
   4   5  20        0.34        1.20     10.09 o
  -4   6  20       39.57       34.75     10.69 o
  -3   6  20        0.36       -4.86      9.04 o
  -2   6  20       60.84       59.33     10.88 o
  -1   6  20       45.28       45.66      9.69 o
   0   6  20       46.32       43.70     10.18 o
   1   6  20        0.82        2.65      8.81 o
   2   6  20       78.00       76.07     12.28 o
  -2   7  20        1.22        2.74      9.61 o
  -1   7  20       12.88       25.17     10.39 o
   0   7  20        3.41       15.25      9.58 o
  -7   0  21       86.52       83.15     12.43 o
  -5   0  21       48.78       42.61      9.38 o
  -3   0  21      102.14       98.90     10.77 o
  -1   0  21        5.60        3.10      6.49 o
   1   0  21       39.25       38.01      8.27 o
   3   0  21       76.20       83.95     15.13 o
  -7   1  21       40.64       39.07      8.03 o
  -6   1  21       91.51      104.87      8.95 o
  -5   1  21        3.08        0.82      5.31 o
  -4   1  21       60.89       59.38      6.78 o
  -3   1  21      147.52      144.80      9.00 o
  -2   1  21      411.66      438.83     13.68 o
  -1   1  21       76.10       83.69      7.05 o
   0   1  21       15.47        9.01      4.89 o
   1   1  21       16.84       13.18      6.21 o
   2   1  21       78.13       67.60      9.36 o
   3   1  21       33.36       31.55     11.94 o
   4   1  21       10.17       19.97     12.96 o
  -7   2  21       13.39       13.76      7.24 o
  -6   2  21        6.83        9.50      7.08 o
  -5   2  21      142.06      146.07      9.82 o
  -4   2  21        1.13        2.01      5.12 o
  -3   2  21      238.17      239.50     10.88 o
  -2   2  21        0.32        6.57      4.97 o
  -1   2  21      301.07      314.04     11.58 o
   0   2  21       36.33       34.99      6.59 o
   1   2  21       55.70       63.07      9.61 o
   2   2  21       31.51       26.74      8.32 o
   3   2  21       45.71        8.66     11.88 o
   4   2  21        1.66        3.17     12.43 o
   5   2  21       43.50       46.92     15.93 o
  -6   3  21       56.42       48.32      7.84 o
  -5   3  21        1.35       -2.31      5.99 o
  -4   3  21      358.42      404.62     14.78 o
  -3   3  21        2.16        0.00      5.29 o
  -2   3  21       15.84       14.97      5.69 o
  -1   3  21        0.09        0.76      5.45 o
   0   3  21      245.01      271.23     16.03 o
   1   3  21       19.72       19.32      7.95 o
   2   3  21       26.09       23.57      9.04 o
   3   3  21        3.10       24.68      9.50 o
   4   3  21      260.03      275.69     24.42 o
  -6   4  21       25.38       34.24      7.94 o
  -5   4  21      140.56      148.84     10.18 o
  -4   4  21        7.59        1.81      5.92 o
  -3   4  21      292.28      284.52     11.99 o
  -2   4  21        7.65       -2.36      7.87 o
  -1   4  21      148.23      146.37     13.04 o
   0   4  21        5.39        0.86      7.56 o
   1   4  21      104.25      102.91     11.97 o
   2   4  21        9.75        5.45      8.32 o
   3   4  21       33.73       11.15      8.98 o
   4   4  21        3.76       17.41     15.59 o
  -5   5  21        1.25       -5.31      6.73 o
  -4   5  21      151.63      165.06     14.92 o
  -3   5  21       15.02       14.08      9.17 o
  -2   5  21      223.93      231.19     16.19 o
  -1   5  21       39.21       34.39      9.30 o
   0   5  21      111.63      111.00     12.50 o
   1   5  21        1.92       -3.67      8.60 o
   2   5  21       36.89       32.58      9.98 o
   3   5  21       12.54        7.11      9.77 o
  -3   6  21       43.97       39.17     11.12 o
  -2   6  21        3.59        3.04      8.85 o
  -1   6  21       41.29       47.79     10.55 o
   0   6  21        4.41        7.97     10.14 o
   1   6  21        6.45       -3.63      8.65 o
  -6   0  22       44.09       48.96     10.82 o
  -4   0  22      152.33      137.28     13.37 o
  -2   0  22      134.14      142.38     12.45 o
   0   0  22      102.44       84.58     10.28 o
   2   0  22       17.50       15.05     12.01 o
  -6   1  22       17.57       19.31      7.10 o
  -5   1  22       83.41       85.96      8.32 o
  -4   1  22        1.89       -0.84      5.32 o
  -3   1  22       64.78       62.29      7.19 o
  -2   1  22       69.24       76.96      7.41 o
  -1   1  22      239.68      258.94     11.04 o
   0   1  22        2.77        3.88      6.21 o
   1   1  22       84.21       78.78      8.51 o
   2   1  22       11.40       17.85     10.93 o
   3   1  22       33.65       30.95     13.16 o
  -6   2  22       74.36       78.67      9.27 o
  -5   2  22        4.80       10.36      6.35 o
  -4   2  22       25.72       29.37      6.41 o
  -3   2  22        1.98        8.89      5.67 o
  -2   2  22      244.04      245.30     11.10 o
  -1   2  22        2.43        2.34      6.07 o
   0   2  22      101.27       95.07      8.79 o
   1   2  22       19.64        6.67      8.08 o
   2   2  22      116.06      110.22     11.91 o
   3   2  22       11.21       23.89     12.07 o
   4   2  22       25.83       49.77     15.95 o
  -6   3  22       25.99       25.90      7.92 o
  -5   3  22       45.06       52.22      7.81 o
  -4   3  22        1.70        1.00      6.26 o
  -3   3  22      281.61      296.71     12.54 o
  -2   3  22        6.03        9.12      6.53 o
  -1   3  22      100.26       86.50     10.94 o
   0   3  22        2.82        3.07      7.44 o
   1   3  22       69.66       62.77     10.41 o
   2   3  22        0.32       10.34      8.54 o
   3   3  22       22.21       13.46     13.34 o
  -5   4  22        5.36        3.74      7.18 o
  -4   4  22      155.73      167.10     10.49 o
  -3   4  22       23.27       30.27      9.12 o
  -2   4  22      125.56      117.84     12.59 o
  -1   4  22        0.04       -4.34      7.57 o
   0   4  22      212.42      221.86     16.08 o
   1   4  22       12.57       13.19      8.68 o
   2   4  22       13.64       15.46      9.61 o
   3   4  22        5.49        4.70     10.07 o
  -4   5  22        0.17       -2.60      9.60 o
  -3   5  22       69.34       62.94     11.72 o
  -2   5  22       12.47       13.40      9.90 o
  -1   5  22      107.39      106.12     12.89 o
   0   5  22        0.04       -8.19      8.19 o
   1   5  22       70.78       73.38     12.01 o
  -5   0  23      131.63      126.85     14.16 o
  -3   0  23       18.47       13.75      8.92 o
  -1   0  23      245.09      252.60     15.97 o
   1   0  23      135.85      134.03     18.23 o
  -6   1  23       79.79       85.72      9.28 o
  -5   1  23        0.42        2.36      6.60 o
  -4   1  23       48.65       54.80      7.84 o
  -3   1  23       21.15        9.92      5.89 o
  -2   1  23      158.05      178.06     10.11 o
  -1   1  23        3.19        9.98      5.73 o
   0   1  23      138.97      114.39      9.77 o
   1   1  23       21.47       17.98      7.27 o
   2   1  23      123.54      100.69     17.06 o
   3   1  23        0.78       14.56     13.81 o
  -5   2  23       62.66       69.72      8.73 o
  -4   2  23        2.26       -2.61      6.13 o
  -3   2  23       76.11       71.12      7.82 o
  -2   2  23       49.52       52.09      7.22 o
  -1   2  23      149.54      152.01     10.83 o
   0   2  23        0.81       -1.08      8.17 o
   1   2  23       71.52       62.53     10.39 o
   2   2  23       25.99       22.29     13.38 o
   3   2  23       49.75       39.69     15.14 o
  -5   3  23        6.71       -1.46      7.22 o
  -4   3  23       48.77       41.64      8.30 o
  -3   3  23        6.19        3.20      6.43 o
  -2   3  23       41.71       34.91      8.00 o
  -1   3  23       13.80       16.27      8.81 o
   0   3  23      143.90      113.79     13.10 o
   1   3  23        3.29        4.24      8.74 o
   2   3  23       32.82       27.75     10.07 o
  -4   4  23        0.19        5.72      7.08 o
  -3   4  23      100.64      110.52     13.40 o
  -2   4  23        0.03        8.71      8.74 o
  -1   4  23       34.50       25.64      9.68 o
   0   4  23        1.27       -2.25      8.13 o
   1   4  23      155.83      146.07     14.19 o
  -2   5  23       57.39       50.92     11.02 o
  -1   5  23        3.01        2.77      9.63 o
  -4   0  24      209.31      240.39     17.38 o
  -2   0  24       17.29       12.96      8.93 o
   0   0  24      196.22      197.96     21.60 o
  -5   1  24      167.28      188.91     11.74 o
  -4   1  24        3.11        2.98      6.75 o
  -3   1  24       11.13       14.35      6.76 o
  -2   1  24      103.81      109.18      8.85 o
  -1   1  24      247.23      241.18     13.38 o
   0   1  24       16.66       17.61      7.79 o
   1   1  24       85.73       56.64     15.84 o
   2   1  24        8.72       -6.84     14.08 o
  -4   2  24       18.61       15.32      7.46 o
  -3   2  24        6.17        1.82      6.53 o
  -2   2  24      104.15       95.03      9.93 o
  -1   2  24        8.24       10.75      7.67 o
   0   2  24       62.97       63.55     11.02 o
   1   2  24        1.60        3.28      9.41 o
   2   2  24      176.64      188.06     21.92 o
  -3   3  24      122.02      118.40     10.91 o
  -2   3  24       14.92       16.50      9.87 o
  -1   3  24        6.99        6.18      9.14 o
   0   3  24        2.17        5.67      9.06 o
   1   3  24       93.54       99.66     12.88 o
  -2   4  24       13.17       14.52     13.70 o
  -1   4  24        0.58       -4.01     14.00 o
  -3   0  25       99.86      109.07     13.54 o
  -1   0  25      225.04      265.02     17.69 o
   1   0  25       16.44       16.55     15.21 o
  -3   1  25        0.08        0.52      7.30 o
  -2   1  25       38.61       33.26      8.92 o
  -1   1  25        1.26        5.31      8.33 o
   0   1  25       66.68       75.47      9.93 o
  -2   2  25        5.32        5.39      8.47 o
  -1   2  25       10.49       25.83      9.88 o
   0   2  25       50.31       62.42     12.01 o
 
